# Supplementary material for: Natural variation in a type-A response regulator confers maize chilling tolerance
Source: Nat Commun. 2021 Aug 5;12:4713. doi: 10.1038/s41467-021-25001-y (PMC8342596; doi:10.1038/s41467-021-25001-y)
Supplement: Supplementary file 3 — Supplementary Data 1 [file 41467_2021_25001_MOESM3_ESM.xlsx]

## Sheet: injured area of inbred lines
Supplementary Data 1. Cold-induced injured areas and haplotypes of inbred lines in maize.
Inbred lines	Relative injured area	Indel35	Haplotype
835a	0.55361	__	HapA
B111	0.410741	__	HapA
CIMBL105	0.389968	__	HapA
CIMBL145	0.463278	__	HapA
CIMBL20	0.411764	__	HapA
CIMBL48	0	__	HapA
CIMBL52	0.393839	__	HapA
CIMBL8	0.430297	__	HapA
CML28	0.286	__	HapA
CML287	0.38124	__	HapA
CML307	0.436	__	HapA
GEMS24	0.42153	__	HapA
P138	0	__	HapA
Sy999	0.391589	__	HapA
ZB648	0.531	__	HapA
150	0.642592	CGCCGTCCTCGCCCAAGGCCGCCGGCGACAACAGGAAGACGGTGG	HapB
812	0.0701646	CGCCGTCCTCGCCCAAGGCCGCCGGCGACAACAGGAAGACGGTGG	HapB
1323	0.59	CGCCGTCCTCGCCCAAGGCCGCCGGCGACAACAGGAAGACGGTGG	HapB
1462	0.840562	CGCCGTCCTCGCCCAAGGCCGCCGGCGACAACAGGAAGACGGTGG	HapB
8902	0.334478	CGCCGTCCTCGCCCAAGGCCGCCGGCGACAACAGGAAGACGGTGG	HapB
04K5702	0	CGCCGTCCTCGCCCAAGGCCGCCGGCGACAACAGGAAGACGGTGG	HapB
05W002	0.443979	CGCCGTCCTCGCCCAAGGCCGCCGGCGACAACAGGAAGACGGTGG	HapB
05WN230	0.688548	CGCCGTCCTCGCCCAAGGCCGCCGGCGACAACAGGAAGACGGTGG	HapB
3H-2	0.718401	CGCCGTCCTCGCCCAAGGCCGCCGGCGACAACAGGAAGACGGTGG	HapB
835b	0.08	CGCCGTCCTCGCCCAAGGCCGCCGGCGACAACAGGAAGACGGTGG	HapB
B110	0.418669	CGCCGTCCTCGCCCAAGGCCGCCGGCGACAACAGGAAGACGGTGG	HapB
B73	0.518781	CGCCGTCCTCGCCCAAGGCCGCCGGCGACAACAGGAAGACGGTGG	HapB
By4839	0.535827	CGCCGTCCTCGCCCAAGGCCGCCGGCGACAACAGGAAGACGGTGG	HapB
By813	0.117514	CGCCGTCCTCGCCCAAGGCCGCCGGCGACAACAGGAAGACGGTGG	HapB
C8605	0.705492	CGCCGTCCTCGCCCAAGGCCGCCGGCGACAACAGGAAGACGGTGG	HapB
Chang7-2	0.717892	CGCCGTCCTCGCCCAAGGCCGCCGGCGACAACAGGAAGACGGTGG	HapB
chuan48-2	0.141933	CGCCGTCCTCGCCCAAGGCCGCCGGCGACAACAGGAAGACGGTGG	HapB
CIMBL101	0.38047	CGCCGTCCTCGCCCAAGGCCGCCGGCGACAACAGGAAGACGGTGG	HapB
CIMBL111	0.814053	CGCCGTCCTCGCCCAAGGCCGCCGGCGACAACAGGAAGACGGTGG	HapB
CIMBL116	0.32381	CGCCGTCCTCGCCCAAGGCCGCCGGCGACAACAGGAAGACGGTGG	HapB
CIMBL118	0.723324	CGCCGTCCTCGCCCAAGGCCGCCGGCGACAACAGGAAGACGGTGG	HapB
CIMBL122	0.690276	CGCCGTCCTCGCCCAAGGCCGCCGGCGACAACAGGAAGACGGTGG	HapB
CIMBL127	0.279969	CGCCGTCCTCGCCCAAGGCCGCCGGCGACAACAGGAAGACGGTGG	HapB
CIMBL138	0.76	CGCCGTCCTCGCCCAAGGCCGCCGGCGACAACAGGAAGACGGTGG	HapB
CIMBL139	0	CGCCGTCCTCGCCCAAGGCCGCCGGCGACAACAGGAAGACGGTGG	HapB
CIMBL14	0.414129	CGCCGTCCTCGCCCAAGGCCGCCGGCGACAACAGGAAGACGGTGG	HapB
CIMBL141	0.631592	CGCCGTCCTCGCCCAAGGCCGCCGGCGACAACAGGAAGACGGTGG	HapB
CIMBL144	0.130223	CGCCGTCCTCGCCCAAGGCCGCCGGCGACAACAGGAAGACGGTGG	HapB
CIMBL150	0.4532	CGCCGTCCTCGCCCAAGGCCGCCGGCGACAACAGGAAGACGGTGG	HapB
CIMBL153	0.0962375	CGCCGTCCTCGCCCAAGGCCGCCGGCGACAACAGGAAGACGGTGG	HapB
CIMBL156	0	CGCCGTCCTCGCCCAAGGCCGCCGGCGACAACAGGAAGACGGTGG	HapB
CIMBL19	0.26347	CGCCGTCCTCGCCCAAGGCCGCCGGCGACAACAGGAAGACGGTGG	HapB
CIMBL26	0.322	CGCCGTCCTCGCCCAAGGCCGCCGGCGACAACAGGAAGACGGTGG	HapB
CIMBL27	0.755795	CGCCGTCCTCGCCCAAGGCCGCCGGCGACAACAGGAAGACGGTGG	HapB
CIMBL3	0.585959	CGCCGTCCTCGCCCAAGGCCGCCGGCGACAACAGGAAGACGGTGG	HapB
CIMBL30	0.631459	CGCCGTCCTCGCCCAAGGCCGCCGGCGACAACAGGAAGACGGTGG	HapB
CIMBL40	1	CGCCGTCCTCGCCCAAGGCCGCCGGCGACAACAGGAAGACGGTGG	HapB
CIMBL43	0.323177	CGCCGTCCTCGCCCAAGGCCGCCGGCGACAACAGGAAGACGGTGG	HapB
CIMBL44	0.541701	CGCCGTCCTCGCCCAAGGCCGCCGGCGACAACAGGAAGACGGTGG	HapB
CIMBL46	0.503832	CGCCGTCCTCGCCCAAGGCCGCCGGCGACAACAGGAAGACGGTGG	HapB
CIMBL47	0.250522	CGCCGTCCTCGCCCAAGGCCGCCGGCGACAACAGGAAGACGGTGG	HapB
CIMBL51	0.034312	CGCCGTCCTCGCCCAAGGCCGCCGGCGACAACAGGAAGACGGTGG	HapB
CIMBL54	0.518655	CGCCGTCCTCGCCCAAGGCCGCCGGCGACAACAGGAAGACGGTGG	HapB
CIMBL60	0.0604936	CGCCGTCCTCGCCCAAGGCCGCCGGCGACAACAGGAAGACGGTGG	HapB
CIMBL66	0.312864	CGCCGTCCTCGCCCAAGGCCGCCGGCGACAACAGGAAGACGGTGG	HapB
CIMBL67	0.406554	CGCCGTCCTCGCCCAAGGCCGCCGGCGACAACAGGAAGACGGTGG	HapB
CIMBL69	0.630728	CGCCGTCCTCGCCCAAGGCCGCCGGCGACAACAGGAAGACGGTGG	HapB
CIMBL70	0.68	CGCCGTCCTCGCCCAAGGCCGCCGGCGACAACAGGAAGACGGTGG	HapB
CIMBL74	0.0705784	CGCCGTCCTCGCCCAAGGCCGCCGGCGACAACAGGAAGACGGTGG	HapB
CIMBL75	0.11176	CGCCGTCCTCGCCCAAGGCCGCCGGCGACAACAGGAAGACGGTGG	HapB
CIMBL82	0.144103	CGCCGTCCTCGCCCAAGGCCGCCGGCGACAACAGGAAGACGGTGG	HapB
CIMBL83	0.402454	CGCCGTCCTCGCCCAAGGCCGCCGGCGACAACAGGAAGACGGTGG	HapB
CIMBL84	0	CGCCGTCCTCGCCCAAGGCCGCCGGCGACAACAGGAAGACGGTGG	HapB
CIMBL85	0.384838	CGCCGTCCTCGCCCAAGGCCGCCGGCGACAACAGGAAGACGGTGG	HapB
CIMBL89	0.387575	CGCCGTCCTCGCCCAAGGCCGCCGGCGACAACAGGAAGACGGTGG	HapB
CIMBL92	0.454787	CGCCGTCCTCGCCCAAGGCCGCCGGCGACAACAGGAAGACGGTGG	HapB
CIMBL95	0	CGCCGTCCTCGCCCAAGGCCGCCGGCGACAACAGGAAGACGGTGG	HapB
CIMBL96	0	CGCCGTCCTCGCCCAAGGCCGCCGGCGACAACAGGAAGACGGTGG	HapB
CIMBL97	0.0553404	CGCCGTCCTCGCCCAAGGCCGCCGGCGACAACAGGAAGACGGTGG	HapB
CIMBL98	0.46	CGCCGTCCTCGCCCAAGGCCGCCGGCGACAACAGGAAGACGGTGG	HapB
CML113	0.354104	CGCCGTCCTCGCCCAAGGCCGCCGGCGACAACAGGAAGACGGTGG	HapB
CML116	0.73	CGCCGTCCTCGCCCAAGGCCGCCGGCGACAACAGGAAGACGGTGG	HapB
CML166	0.75	CGCCGTCCTCGCCCAAGGCCGCCGGCGACAACAGGAAGACGGTGG	HapB
CML170	0.625902	CGCCGTCCTCGCCCAAGGCCGCCGGCGACAACAGGAAGACGGTGG	HapB
CML298	0.349924	CGCCGTCCTCGCCCAAGGCCGCCGGCGACAACAGGAAGACGGTGG	HapB
CML300	0.49	CGCCGTCCTCGCCCAAGGCCGCCGGCGACAACAGGAAGACGGTGG	HapB
CML327	0.699551	CGCCGTCCTCGCCCAAGGCCGCCGGCGACAACAGGAAGACGGTGG	HapB
CML411	0.47236	CGCCGTCCTCGCCCAAGGCCGCCGGCGACAACAGGAAGACGGTGG	HapB
CML471	0.275561	CGCCGTCCTCGCCCAAGGCCGCCGGCGACAACAGGAAGACGGTGG	HapB
CML480	0.36571	CGCCGTCCTCGCCCAAGGCCGCCGGCGACAACAGGAAGACGGTGG	HapB
CML486	0.746271	CGCCGTCCTCGCCCAAGGCCGCCGGCGACAACAGGAAGACGGTGG	HapB
D047	0.644072	CGCCGTCCTCGCCCAAGGCCGCCGGCGACAACAGGAAGACGGTGG	HapB
D863F	0.69	CGCCGTCCTCGCCCAAGGCCGCCGGCGACAACAGGAAGACGGTGG	HapB
Dan3130	0.591589	CGCCGTCCTCGCCCAAGGCCGCCGGCGACAACAGGAAGACGGTGG	HapB
Dan360	0.14925	CGCCGTCCTCGCCCAAGGCCGCCGGCGACAACAGGAAGACGGTGG	HapB
Dan4245	0.430938	CGCCGTCCTCGCCCAAGGCCGCCGGCGACAACAGGAAGACGGTGG	HapB
Dan598	0.0842252	CGCCGTCCTCGCCCAAGGCCGCCGGCGACAACAGGAAGACGGTGG	HapB
Dan599	0.63318	CGCCGTCCTCGCCCAAGGCCGCCGGCGACAACAGGAAGACGGTGG	HapB
Dan9046	0.394252	CGCCGTCCTCGCCCAAGGCCGCCGGCGACAACAGGAAGACGGTGG	HapB
DH29	0.17392	CGCCGTCCTCGCCCAAGGCCGCCGGCGACAACAGGAAGACGGTGG	HapB
DH3732	0.452366	CGCCGTCCTCGCCCAAGGCCGCCGGCGACAACAGGAAGACGGTGG	HapB
Dong46	0.121256	CGCCGTCCTCGCCCAAGGCCGCCGGCGACAACAGGAAGACGGTGG	HapB
FCD0602	0.118296	CGCCGTCCTCGCCCAAGGCCGCCGGCGACAACAGGAAGACGGTGG	HapB
GEMS1	0.440731	CGCCGTCCTCGCCCAAGGCCGCCGGCGACAACAGGAAGACGGTGG	HapB
GEMS13	0.463196	CGCCGTCCTCGCCCAAGGCCGCCGGCGACAACAGGAAGACGGTGG	HapB
GEMS14	0.387042	CGCCGTCCTCGCCCAAGGCCGCCGGCGACAACAGGAAGACGGTGG	HapB
GEMS15	0.440208	CGCCGTCCTCGCCCAAGGCCGCCGGCGACAACAGGAAGACGGTGG	HapB
GEMS23	0.429426	CGCCGTCCTCGCCCAAGGCCGCCGGCGACAACAGGAAGACGGTGG	HapB
GEMS30	0.483663	CGCCGTCCTCGCCCAAGGCCGCCGGCGACAACAGGAAGACGGTGG	HapB
GEMS32	0.0673932	CGCCGTCCTCGCCCAAGGCCGCCGGCGACAACAGGAAGACGGTGG	HapB
GEMS35	0.585566	CGCCGTCCTCGCCCAAGGCCGCCGGCGACAACAGGAAGACGGTGG	HapB
GEMS37	0.553013	CGCCGTCCTCGCCCAAGGCCGCCGGCGACAACAGGAAGACGGTGG	HapB
GEMS4	0.605648	CGCCGTCCTCGCCCAAGGCCGCCGGCGACAACAGGAAGACGGTGG	HapB
GEMS50	0.348764	CGCCGTCCTCGCCCAAGGCCGCCGGCGACAACAGGAAGACGGTGG	HapB
GEMS51	0.75243	CGCCGTCCTCGCCCAAGGCCGCCGGCGACAACAGGAAGACGGTGG	HapB
GEMS58	0.605648	CGCCGTCCTCGCCCAAGGCCGCCGGCGACAACAGGAAGACGGTGG	HapB
GEMS59	0.385112	CGCCGTCCTCGCCCAAGGCCGCCGGCGACAACAGGAAGACGGTGG	HapB
GEMS62	0.410436	CGCCGTCCTCGCCCAAGGCCGCCGGCGACAACAGGAAGACGGTGG	HapB
GEMS64	0.531198	CGCCGTCCTCGCCCAAGGCCGCCGGCGACAACAGGAAGACGGTGG	HapB
GEMS66	0.686031	CGCCGTCCTCGCCCAAGGCCGCCGGCGACAACAGGAAGACGGTGG	HapB
Gy1032	0.76	CGCCGTCCTCGCCCAAGGCCGCCGGCGACAACAGGAAGACGGTGG	HapB
Gy220	0.834113	CGCCGTCCTCGCCCAAGGCCGCCGGCGACAACAGGAAGACGGTGG	HapB
Gy237	0.546935	CGCCGTCCTCGCCCAAGGCCGCCGGCGACAACAGGAAGACGGTGG	HapB
Gy386	0.668907	CGCCGTCCTCGCCCAAGGCCGCCGGCGACAACAGGAAGACGGTGG	HapB
IRF291	0.71	CGCCGTCCTCGCCCAAGGCCGCCGGCGACAACAGGAAGACGGTGG	HapB
Jiao51	0.66	CGCCGTCCTCGCCCAAGGCCGCCGGCGACAACAGGAAGACGGTGG	HapB
JY01	0.207983	CGCCGTCCTCGCCCAAGGCCGCCGGCGACAACAGGAAGACGGTGG	HapB
Liao138	0.13	CGCCGTCCTCGCCCAAGGCCGCCGGCGACAACAGGAAGACGGTGG	HapB
Liao159	0.466886	CGCCGTCCTCGCCCAAGGCCGCCGGCGACAACAGGAAGACGGTGG	HapB
Liao5114	0	CGCCGTCCTCGCCCAAGGCCGCCGGCGACAACAGGAAGACGGTGG	HapB
Liao5262	0.23855	CGCCGTCCTCGCCCAAGGCCGCCGGCGACAACAGGAAGACGGTGG	HapB
Liao5263	0.611107	CGCCGTCCTCGCCCAAGGCCGCCGGCGACAACAGGAAGACGGTGG	HapB
Lx9801	0.64	CGCCGTCCTCGCCCAAGGCCGCCGGCGACAACAGGAAGACGGTGG	HapB
M153	0.0918225	CGCCGTCCTCGCCCAAGGCCGCCGGCGACAACAGGAAGACGGTGG	HapB
MN	0.561593	CGCCGTCCTCGCCCAAGGCCGCCGGCGACAACAGGAAGACGGTGG	HapB
Mo17	0.757892	CGCCGTCCTCGCCCAAGGCCGCCGGCGACAACAGGAAGACGGTGG	HapB
Nan21-3	0.35	CGCCGTCCTCGCCCAAGGCCGCCGGCGACAACAGGAAGACGGTGG	HapB
NMJT	0.398005	CGCCGTCCTCGCCCAAGGCCGCCGGCGACAACAGGAAGACGGTGG	HapB
R08	0.478745	CGCCGTCCTCGCCCAAGGCCGCCGGCGACAACAGGAAGACGGTGG	HapB
Ry684	0.373215	CGCCGTCCTCGCCCAAGGCCGCCGGCGACAACAGGAAGACGGTGG	HapB
S22	0.63	CGCCGTCCTCGCCCAAGGCCGCCGGCGACAACAGGAAGACGGTGG	HapB
Shen137	0.511269	CGCCGTCCTCGCCCAAGGCCGCCGGCGACAACAGGAAGACGGTGG	HapB
Si273	0	CGCCGTCCTCGCCCAAGGCCGCCGGCGACAACAGGAAGACGGTGG	HapB
Si446	0.69	CGCCGTCCTCGCCCAAGGCCGCCGGCGACAACAGGAAGACGGTGG	HapB
SK	0.78	CGCCGTCCTCGCCCAAGGCCGCCGGCGACAACAGGAAGACGGTGG	HapB
SW92E114	0.2764	CGCCGTCCTCGCCCAAGGCCGCCGGCGACAACAGGAAGACGGTGG	HapB
Sy1032	0.271952	CGCCGTCCTCGCCCAAGGCCGCCGGCGACAACAGGAAGACGGTGG	HapB
Sy1039	0.370535	CGCCGTCCTCGCCCAAGGCCGCCGGCGACAACAGGAAGACGGTGG	HapB
Sy1077	0.299316	CGCCGTCCTCGCCCAAGGCCGCCGGCGACAACAGGAAGACGGTGG	HapB
Sy1128	0	CGCCGTCCTCGCCCAAGGCCGCCGGCGACAACAGGAAGACGGTGG	HapB
Sy3073	0.531628	CGCCGTCCTCGCCCAAGGCCGCCGGCGACAACAGGAAGACGGTGG	HapB
Tian77	0.66	CGCCGTCCTCGCCCAAGGCCGCCGGCGACAACAGGAAGACGGTGG	HapB
TY11	0.61498	CGCCGTCCTCGCCCAAGGCCGCCGGCGACAACAGGAAGACGGTGG	HapB
TY5	0.34	CGCCGTCCTCGCCCAAGGCCGCCGGCGACAACAGGAAGACGGTGG	HapB
TY6	0.178892	CGCCGTCCTCGCCCAAGGCCGCCGGCGACAACAGGAAGACGGTGG	HapB
TY9	0.201232	CGCCGTCCTCGCCCAAGGCCGCCGGCGACAACAGGAAGACGGTGG	HapB
U8112	0.69	CGCCGTCCTCGCCCAAGGCCGCCGGCGACAACAGGAAGACGGTGG	HapB
WH413	0.59091	CGCCGTCCTCGCCCAAGGCCGCCGGCGACAACAGGAAGACGGTGG	HapB
Ye107	0.12241	CGCCGTCCTCGCCCAAGGCCGCCGGCGACAACAGGAAGACGGTGG	HapB
Ye515	0.69	CGCCGTCCTCGCCCAAGGCCGCCGGCGACAACAGGAAGACGGTGG	HapB
Ye8001	0.246026	CGCCGTCCTCGCCCAAGGCCGCCGGCGACAACAGGAAGACGGTGG	HapB
Zheng22	0.376954	CGCCGTCCTCGCCCAAGGCCGCCGGCGACAACAGGAAGACGGTGG	HapB
Zheng29	0.425023	CGCCGTCCTCGCCCAAGGCCGCCGGCGACAACAGGAAGACGGTGG	HapB
Zheng30	0.71	CGCCGTCCTCGCCCAAGGCCGCCGGCGACAACAGGAAGACGGTGG	HapB
Zheng35	0.591142	CGCCGTCCTCGCCCAAGGCCGCCGGCGACAACAGGAAGACGGTGG	HapB
Zheng58	0	CGCCGTCCTCGCCCAAGGCCGCCGGCGACAACAGGAAGACGGTGG	HapB
