# Supplementary material for: Natural variation in a type-A response regulator confers maize chilling tolerance
Source: Nat Commun. 2021 Aug 5;12:4713. doi: 10.1038/s41467-021-25001-y (PMC8342596; doi:10.1038/s41467-021-25001-y)
Supplement: Supplementary file 4 — Supplementary Data 2 [file 41467_2021_25001_MOESM4_ESM.xlsx]

## Sheet: ZmRR1 regulated genes(25oC)
Supplementary Data 2. ZmRR1 regulated genes at permissive conditions (25°C)
Significant DEGs were shown that identified with a P value of differential expression above the threshold (P < 0.05, fold change greater than 2). The gene functional description is based on MaizeGDB.
test_id	log2(fold_change)	test_stat	p_value	description
Zm00001d037894	8.56613	6.64901	0.0102	Dehydrin DHN1
Zm00001d001865	8.55093	13.7568	5e-05	cytokinin response regulator1
Zm00001d051637	7.4393	6.45617	0.00475	Protein NRT1/ PTR FAMILY 7.1
Zm00001d023617	6.10083	6.02404	0.0001	Laccase-7
Zm00001d025753	5.95462	4.97365	0.01415	chitinase B1
Zm00001d018819	5.83032	5.40894	0.0019	nine-cis-epoxycarotenoid dioxygenase5
Zm00001d006947	5.71308	5.30891	0.00085	Cytochrome P450 CYP709C14
Zm00001d010586	5.53843	4.52236	0.00375	PEBP (phosphatidylethanolamine-binding protein) family protein
Zm00001d020631	5.53122	4.8444	0.001	root-specific kinase 1
Zm00001d028750	5.30051	8.41137	5e-05	asparagine synthetase3
Zm00001d013099	5.16833	4.4509	0.0017	Probable carboxylesterase 15
Zm00001d014083	5.04499	7.87486	5e-05	Beta-amylase
Zm00001d029366	4.9811	7.08661	5e-05	Transducin/WD40 repeat-like superfamily protein
Zm00001d030165	4.97451	4.91174	0.0001	Stearoyl-[acyl-carrier-protein] 9-desaturase 7 chloroplastic
Zm00001d007341	4.81982	6.13945	5e-05	HVA22-like protein e
Zm00001d024273	4.71489	5.563	5e-05	stearoyl-acyl-carrier-protein desaturase10
Zm00001d006948	4.62138	4.17073	0.0009	Cytochrome P450 709B2
Zm00001d000909	4.60617	5.13471	5e-05	#N/A
Zm00001d048208	4.40171	4.12836	0.00085	Ethylene-responsive transcription factor ERF055
Zm00001d020332	4.28981	5.68245	5e-05	Ubiquitin-protein ligase
Zm00001d011393	4.27703	4.53444	5e-05	S-type anion channel SLAH3
Zm00001d025434	4.18365	4.34613	0.00015	late embryogenesis abundant domain-containing protein / LEA domain-containing protein
Zm00001d017547	4.17052	7.90512	5e-05	Dehydrin COR410
Zm00001d024486	4.11299	3.61143	0.00275	terpene synthase10
Zm00001d051788	4.10751	4.17657	0.00015	Putative MYB DNA-binding domain superfamily protein
Zm00001d004921	4.02152	5.96759	5e-05	benzoxazinone synthesis14
Zm00001d033231	4.00585	2.51925	0.0097	Expansin-B4
Zm00001d037816	3.93383	5.13258	5e-05	C4-dicarboxylate transporter/malic acid transport protein isoform 1%3B C4-dicarboxylate transporter/malic acid transport protein isoform 2
Zm00001d013003	3.86385	6.07175	5e-05	NAC domain-containing protein 2
Zm00001d002592	3.81834	2.56477	0.01665	1-aminocyclopropane-1-carboxylate synthase2
Zm00001d019704	3.77279	3.89736	0.0006	#N/A
Zm00001d017033	3.75207	3.57355	0.00135	Glycine-rich cell wall structural protein
Zm00001d020100	3.68699	3.88416	5e-05	protein phosphatase homolog6
Zm00001d017422	3.65994	5.71938	5e-05	Homeobox-leucine zipper protein ATHB-6
Zm00001d037769	3.64159	3.7035	0.0005	Zinc finger CCCH domain-containing protein 23
Zm00001d007718	3.64024	5.14194	5e-05	benzoxazinone synthesis13
Zm00001d039919	3.63248	3.74363	0.00025	DUF789 family protein
Zm00001d023811	3.5891	4.58311	5e-05	Pathogenesis-related protein STH-21
Zm00001d048969	3.56874	1.70429	0.00435	PHD finger protein
Zm00001d047342	3.43727	2.86849	0.00635	#N/A
Zm00001d034641	3.40328	3.20896	0.0013	ZFP16-2
Zm00001d038780	3.40314	3.28807	0.00115	oxidative stress 3
Zm00001d032858	3.40053	5.35932	5e-05	kaurene synthase1
Zm00001d042209	3.33975	2.84933	0.0055	methyl esterase 10
Zm00001d029814	3.32804	2.41368	0.0257	Xyloglucan endotransglucosylase/hydrolase protein 32
Zm00001d038532	3.32609	2.33324	0.02565	Non-specific lipid transfer protein GPI-anchored 2
Zm00001d006493	3.32596	1.90371	0.00635	Protein DETOXIFICATION 40
Zm00001d027370	3.31182	2.5737	0.01235	#N/A
Zm00001d033222	3.30923	5.51149	5e-05	viviparous14
Zm00001d011782	3.30851	2.6291	0.00235	Haloacid dehalogenase-like hydrolase (HAD) superfamily protein
Zm00001d034723	3.30515	2.86758	0.00715	Mannan endo-14-beta-mannosidase 7
Zm00001d012285	3.2919	1.95264	0.02875	Putative MYB DNA-binding domain superfamily protein
Zm00001d015477	3.26282	3.93507	5e-05	Protein ECERIFERUM 3
Zm00001d006591	3.20122	2.70107	0.0036	F-box domain containing protein
Zm00001d043121	3.19257	3.34567	0.00045	Osmotin-like protein OSM34
Zm00001d044124	3.18375	2.29947	0.0019	polypeptide
Zm00001d018809	3.16417	3.21128	0.00075	glutathione transferase6
Zm00001d039224	3.15568	3.34161	0.00125	#N/A
Zm00001d029356	3.13268	2.08406	0.00245	benzoxazinone synthesis11
Zm00001d002614	3.12964	3.15164	0.0001	SPX domain-containing membrane protein
Zm00001d048775	3.11274	3.27001	0.0011	Putative polyol transporter 1
Zm00001d037637	3.10885	2.17369	0.04205	Lactoylglutathione lyase
Zm00001d007313	3.03009	2.25854	0.0145	Receptor-like kinase TMK4
Zm00001d044421	2.9987	2.60866	0.01015	sugars will eventually be exported transporter6a
Zm00001d030713	2.98154	1.99748	0.0257	#N/A
Zm00001d003301	2.95895	2.99903	0.00165	C2 and GRAM domain-containing protein
Zm00001d027375	2.93922	4.91754	5e-05	LysM domain containing protein
Zm00001d014949	2.93389	2.55589	0.00605	RING-H2 finger protein ATL79
Zm00001d014007	2.9219	2.25816	0.0144	senescence regulator
Zm00001d047579	2.91881	2.14495	0.018	myb domain protein 112
Zm00001d025055	2.91116	3.98587	5e-05	protein phosphatase homolog11
Zm00001d037766	2.90081	1.63282	0.04655	#N/A
Zm00001d038784	2.89582	1.69619	0.04325	Auxin-responsive protein IAA26
Zm00001d017287	2.87296	2.14707	0.0286	#N/A
Zm00001d051843	2.85661	2.4762	0.0077	Oligopeptide transporter 5
Zm00001d040526	2.85101	3.74221	0.0001	Os05g0140333 protein
Zm00001d017366	2.80989	2.77287	0.0029	Ethylene-responsive transcription factor ERF053
Zm00001d018119	2.80388	2.76532	0.00245	Transcription factor bHLH99
Zm00001d028574	2.79862	4.68771	5e-05	Protein phosphatase 2C 37
Zm00001d025900	2.77336	2.53809	0.0071	Putative GEM-like protein 8
Zm00001d038665	2.76947	3.87299	5e-05	Tyrosine/DOPA decarboxylase 1
Zm00001d016719	2.74614	4.11295	5e-05	U-box domain-containing protein 29
Zm00001d032295	2.73746	5.22778	5e-05	DRE-binding protein 1
Zm00001d028718	2.73478	4.14471	0.0001	Hydrophobic protein RCI2B
Zm00001d009631	2.71313	5.48599	5e-05	CTP synthase family protein
Zm00001d016934	2.70838	1.41185	0.04365	Galactose mutarotase-like superfamily protein
Zm00001d022453	2.70493	2.29288	0.02925	Peroxidase 52
Zm00001d051645	2.67203	2.24868	0.012	Tetraspanin-6
Zm00001d023994	2.66962	5.3248	5e-05	Beta-glucosidase%2C chloroplastic
Zm00001d047814	2.66524	3.89196	5e-05	Catalytic/ hydrolase
Zm00001d030858	2.64867	1.98366	0.0199	Zinc finger protein AZF2
Zm00001d010175	2.63198	1.78554	0.0215	Ethylene-responsive transcription factor ABR1
Zm00001d034418	2.63192	2.17869	0.016	Acyl-CoA N-acyltransferases (NAT) superfamily protein
Zm00001d043742	2.63119	1.87421	0.0305	Mitogen-activated protein kinase kinase kinase YODA
Zm00001d033747	2.62668	5.37712	5e-05	Glutamine synthetase root isozyme 2
Zm00001d046838	2.62115	3.50509	0.0001	Putative receptor-like protein kinase family protein
Zm00001d042684	2.61881	3.55555	0.00015	Protein NRT1/ PTR FAMILY 5.10
Zm00001d034357	2.6178	2.58662	0.00435	NmrA-like negative transcriptional regulator family protein
Zm00001d010212	2.61057	2.51107	0.0029	Beta-galactosidase
Zm00001d004524	2.60996	2.8876	0.0055	#N/A
Zm00001d013384	2.59954	2.38904	0.0068	plant/MUD21-2 protein
Zm00001d003190	2.59739	3.09547	0.0004	Endochitinase A
Zm00001d031290	2.57097	3.62867	5e-05	Probable E3 ubiquitin-protein ligase XERICO
Zm00001d010828	2.55862	2.75004	0.00195	alpha/beta-Hydrolases superfamily protein
Zm00001d043390	2.55717	2.59037	0.0032	delay of germination 1
Zm00001d039713	2.55715	2.36662	0.00595	tonoplast intrinsic protein4
Zm00001d039081	2.55146	4.46619	5e-05	CTP synthase family protein
Zm00001d025590	2.54656	1.79628	5e-05	ABC transporter B family member 19
Zm00001d027532	2.53478	5.01243	5e-05	#N/A
Zm00001d012294	2.52556	0.596692	0.0348	liguleless related sequence1
Zm00001d010380	2.51609	2.21079	0.0151	Zinc finger CCCH domain-containing protein 23
Zm00001d037632	2.50173	2.12932	0.02045	#N/A
Zm00001d052640	2.50055	2.34252	0.00565	Putative RING zinc finger domain superfamily protein
Zm00001d032854	2.49425	2.75647	0.0015	Peroxidase 59
Zm00001d051420	2.47388	4.48664	5e-05	dehydrin3
Zm00001d043411	2.47061	3.95178	5e-05	gibberellin 2-oxidase3
Zm00001d044142	2.44316	2.15087	0.01555	#N/A
Zm00001d024903	2.44245	2.67176	0.00085	heat shock protein 90 kDa
Zm00001d022524	2.43991	2.00999	0.0269	WUSCHEL-related homeobox 11
Zm00001d003431	2.42507	0.727662	0.0047	Pectinesterase 5
Zm00001d012322	2.4222	4.33913	5e-05	cytochrome P450 family 81 subfamily D polypeptide 8
Zm00001d010728	2.38397	1.08264	0.0087	PLASMODESMATA CALLOSE-BINDING PROTEIN 2
Zm00001d013206	2.37765	1.4687	0.0383	mitogen-activated protein kinase kinase kinase 5
Zm00001d046852	2.36109	2.10612	0.016	Heptahelical transmembrane protein 2
Zm00001d017799	2.36103	3.04595	0.00015	Exonuclease family protein
Zm00001d044695	2.35411	2.19937	0.0086	Protein trichome birefringence-like 10
Zm00001d029025	2.34229	2.03916	0.01985	23-bisphosphoglycerate-independent phosphoglycerate mutase 1
Zm00001d010007	2.33855	3.78185	5e-05	Lachrymatory factor synthase
Zm00001d009899	2.3258	2.48408	0.0044	Probable pectinesterase/pectinesterase inhibitor 7
Zm00001d007360	2.3255	1.96323	0.019	ARM repeat superfamily protein
Zm00001d053740	2.32369	2.32488	0.00575	Uncharacterised conserved protein UCP015417 vWA
Zm00001d014765	2.31188	1.714	0.04065	B-box zinc finger protein 20
Zm00001d034875	2.3027	2.3065	0.00915	Non-specific phospholipase C4
Zm00001d009797	2.30066	3.10855	0.00025	Lactoylglutathione lyase / glyoxalase I family protein
Zm00001d048520	2.30021	1.69176	0.0004	Aquaporin TIP3.1
Zm00001d025541	2.29829	2.33622	0.0079	Eukaryotic aspartyl protease family protein
Zm00001d020717	2.29662	4.65588	5e-05	abscisic acid 8'-hydroxylase4
Zm00001d011881	2.2956	2.27939	0.00745	Scarecrow-like protein 3
Zm00001d044529	2.2949	4.18241	5e-05	Protein NRT1/ PTR FAMILY 6.2
Zm00001d029052	2.29376	2.37608	0.0049	#N/A
Zm00001d009626	2.29343	2.544	0.00155	protein phosphatase homolog9
Zm00001d048469	2.28564	4.08488	5e-05	hydroxylase5
Zm00001d034673	2.28484	4.09578	5e-05	Bowman-Birk type trypsin inhibitor
Zm00001d048471	2.27901	2.33033	0.0062	Putative knotted-like transcription factor family protein
Zm00001d027988	2.27634	1.89381	0.02665	#N/A
Zm00001d035766	2.26914	1.82517	0.0325	Protein NEN4
Zm00001d053406	2.26415	1.85213	0.03355	#N/A
Zm00001d034643	2.25582	2.55181	0.0024	Actin-depolymerizing factor 10
Zm00001d020383	2.25134	2.06863	0.01215	Aquaporin PIP1-6
Zm00001d048491	2.25098	2.2086	0.00955	Histone H2B
Zm00001d004138	2.24844	3.22397	5e-05	Heavy metal-associated isoprenylated plant protein 27
Zm00001d008812	2.23917	2.8831	0.0013	C3H47 C3H type transcription factor
Zm00001d009622	2.23673	2.18452	0.0479	Putative AP2/EREBP transcription factor superfamily protein
Zm00001d012510	2.23637	4.68692	5e-05	Putative cytochrome P450 superfamily protein
Zm00001d007083	2.23618	1.83666	0.02985	#N/A
Zm00001d009710	2.22889	2.54945	0.00365	Putative DUF1221-domain containing protein kinase family protein
Zm00001d020638	2.22498	1.95818	0.006	Protein GAMETE EXPRESSED 1
Zm00001d047201	2.22133	3.52811	5e-05	Serine carboxypeptidase-like 40
Zm00001d045118	2.20334	1.68023	0.04015	DeSI-like protein
Zm00001d011778	2.20204	2.95733	0.00015	tonoplast intrinsic protein1
Zm00001d014134	2.198	2.30922	0.005	Ent-cassadiene C2-hydroxylase
Zm00001d037656	2.19166	2.44495	0.0036	Xylanase inhibitor protein 1
Zm00001d043190	2.18418	2.41813	0.005	#N/A
Zm00001d014258	2.18324	2.26608	0.00165	alanine aminotransferase5
Zm00001d048220	2.16842	3.27906	0.0001	Outer arm dynein light chain 1 protein
Zm00001d040497	2.16072	1.5601	0.04605	Type III polyketide synthase B
Zm00001d037708	2.15358	2.10593	0.0089	UDP-glycosyltransferase 75B1
Zm00001d044642	2.13984	1.70414	0.033	CBL-interacting kinase
Zm00001d040066	2.13231	2.68745	0.00115	Glycosyltransferase family 61 protein
Zm00001d012321	2.13108	2.18271	0.0065	Nematode resistance protein-like HSPRO2
Zm00001d018298	2.13035	3.77845	5e-05	17.4 kDa class III heat shock protein
Zm00001d023799	2.12887	3.6229	5e-05	#N/A
Zm00001d006464	2.12835	1.76867	0.0344	Ribosomal RNA small subunit methyltransferase mitochondrial
Zm00001d012391	2.10651	2.66959	0.0003	Delta 1-pyrroline-5-carboxylate synthetase isoform 1%3B Delta 1-pyrroline-5-carboxylate synthetase isoform 2
Zm00001d040292	2.10577	4.01432	5e-05	Protein induced upon tuberization
Zm00001d043651	2.10485	2.96456	0.00025	Tryptophan aminotransferase-related protein 4
Zm00001d041951	2.09423	1.94329	0.01505	Ring zinc finger protein
Zm00001d028651	2.08805	4.15643	5e-05	Cysteine-rich repeat secretory protein 55
Zm00001d039412	2.07726	2.12961	0.01155	#N/A
Zm00001d026457	2.06945	2.2752	0.0048	DNA topoisomerase 2
Zm00001d047799	2.05724	2.7074	0.00025	Heat shock 70 kDa protein 5
Zm00001d002071	2.05656	1.68519	0.03865	DNA topoisomerase 2
Zm00001d040705	2.04895	2.14992	0.0049	Peroxidase 64
Zm00001d001984	2.04015	4.45129	5e-05	Probable amino acid permease 7
Zm00001d030267	2.03844	2.29702	0.00465	#N/A
Zm00001d011847	2.03339	3.62556	5e-05	Putative HLH DNA-binding domain superfamily protein
Zm00001d016950	2.03273	3.22591	0.0001	NAC30 NAC type transcription factor
Zm00001d023387	2.03181	1.67524	0.041	AT3g10020/T22K18_16; Expressed protein; protein
Zm00001d049660	2.02859	1.68444	0.00605	ACR8
Zm00001d017241	2.02779	1.92492	0.00365	Two-component response regulator-like APRR1
Zm00001d012720	2.02732	2.61566	0.0016	E3 ubiquitin-protein ligase ATL41
Zm00001d029371	2.02226	4.00369	5e-05	Probable trehalose-phosphate phosphatase J
Zm00001d048349	2.01956	4.38338	5e-05	#N/A
Zm00001d035069	2.00735	1.59887	0.04465	Putative cytochrome P450 superfamily protein
Zm00001d018854	2.00484	2.52824	0.0013	Probable carboxylesterase 15
Zm00001d034112	2.00232	1.93614	0.02185	Subtilisin-like protease
Zm00001d009391	2.00184	1.64813	0.0419	Pentatricopeptide repeat-containing protein
Zm00001d046261	1.99981	2.51002	0.0012	Putative thaumatin domain family protein
Zm00001d039077	1.99073	2.5305	0.0015	Ethylene-responsive transcription factor ERF061
Zm00001d008340	1.98516	2.99413	0.0001	alpha/beta-Hydrolases superfamily protein
Zm00001d052403	1.97967	1.65122	0.04515	SGNH hydrolase-type esterase superfamily protein
Zm00001d002898	1.97417	2.4269	0.0031	Peroxidase 12
Zm00001d040656	1.96989	1.60788	0.02825	sugars will eventually be exported transporter17a
Zm00001d035055	1.95469	3.34848	5e-05	Peroxidase R15
Zm00001d044975	1.95428	1.91492	0.01895	Anthocyanin regulatory C1 protein
Zm00001d008795	1.9542	1.59856	0.04755	UDP-glycosyltransferase 74B1
Zm00001d003309	1.95287	4.02391	5e-05	Copper amine oxidase family protein
Zm00001d014166	1.94997	1.95229	0.01875	Putative calcium-transporting ATPase 13 plasma membrane-type
Zm00001d002347	1.94579	3.68682	5e-05	Bifunctional inhibitor/lipid-transfer protein/seed storage 2S albumin superfamily protein
Zm00001d016255	1.93446	3.92573	5e-05	Heat stress transcription factor C-1
Zm00001d006110	1.92885	1.45692	0.03345	Transcription factor bHLH137
Zm00001d052033	1.92761	2.05149	0.0093	OSJNBb0045P24.5 protein
Zm00001d045204	1.92512	2.36065	0.00295	Putative AP2/EREBP transcription factor superfamily protein
Zm00001d029359	1.92427	1.89106	0.0101	benzoxazinone synthesis10
Zm00001d035899	1.91387	3.73752	5e-05	Pectin lyase-like superfamily protein
Zm00001d007831	1.90985	1.86966	0.01735	Bifunctional inhibitor/lipid-transfer protein/seed storage 2S albumin superfamily protein
Zm00001d003142	1.90689	1.49658	0.04775	Cytochrome P450 71A26
Zm00001d018940	1.90568	3.18941	5e-05	early light inducible protein2
Zm00001d045660	1.90454	1.92914	0.0142	3-ketoacyl-CoA synthase
Zm00001d052532	1.90313	3.45574	5e-05	Major facilitator superfamily protein
Zm00001d028930	1.90213	2.30974	0.0034	myb domain protein 112
Zm00001d038863	1.90112	2.63435	0.0008	Transcription factor bHLH87
Zm00001d025910	1.90024	1.67195	0.0396	Putative AP2/EREBP transcription factor superfamily protein
Zm00001d027991	1.89626	1.90699	0.0118	HB-type transcription factor
Zm00001d042730	1.89423	3.22207	5e-05	Histone H3
Zm00001d028440	1.89259	2.34549	0.00345	Probable carboxylesterase 8
Zm00001d028282	1.88842	2.10392	0.006	Cytochrome P450 CYP74A19
Zm00001d022630	1.88675	3.95157	5e-05	knotted1 induced1
Zm00001d014794	1.88571	3.43642	5e-05	physical impedance induced protein2
Zm00001d017612	1.88281	1.59205	0.0469	brassinosteroid-responsive RING-H2
Zm00001d014614	1.87535	3.73341	5e-05	Probable xyloglucan endotransglucosylase/hydrolase protein 21
Zm00001d051863	1.87076	1.597	0.0455	Putative cytochrome P450 superfamily protein
Zm00001d051367	1.8645	1.87274	0.0144	F-box protein
Zm00001d007272	1.86123	2.02116	0.0089	Putative clathrin assembly protein
Zm00001d017622	1.85969	3.3342	5e-05	OSJNBa0088A01.13 protein; protein
Zm00001d052433	1.85916	1.82552	0.0223	Putative metacaspase family protein
Zm00001d028866	1.85054	3.53633	5e-05	Tetratricopeptide repeat (TPR)-like superfamily protein
Zm00001d039790	1.84984	1.99009	0.0094	Histone H3.2
Zm00001d045340	1.84631	1.08517	0.02525	Pyridoxal-5'-phosphate-dependent enzyme family protein
Zm00001d027355	1.84342	2.87136	5e-05	RHOMBOID-like protein 3
Zm00001d023664	1.83693	3.4141	5e-05	ABA-responsive protein
Zm00001d031736	1.83588	2.85159	0.00055	Heat shock factor protein 7
Zm00001d022069	1.82079	3.13776	0.0001	Ninja-family protein 5
Zm00001d046642	1.80591	2.89921	0.0004	GDSL esterase/lipase
Zm00001d008548	1.80033	2.22561	0.0059	Bowman-Birk type wound-induced proteinase inhibitor WIP1
Zm00001d014029	1.79111	1.64257	0.02995	myb domain protein 15
Zm00001d038642	1.79069	3.17474	5e-05	Protein SULFUR DEFICIENCY-INDUCED 1
Zm00001d017989	1.78751	1.76473	0.02685	GDSL esterase/lipase
Zm00001d020171	1.77237	2.12096	0.0127	Leucine-rich repeat (LRR) family protein
Zm00001d033423	1.76345	1.51348	0.01935	glucan endo-13-beta-glucosidase7
Zm00001d037160	1.76154	3.36795	5e-05	Nodulin protein
Zm00001d033225	1.75551	1.71084	0.02825	Pyruvate dehydrogenase E1 component subunit beta-3 chloroplastic
Zm00001d006060	1.75043	1.61752	0.0335	#N/A
Zm00001d032363	1.74999	2.70134	0.00055	Pirin-like protein 2
Zm00001d034513	1.74974	3.07598	5e-05	Lipid binding protein
Zm00001d012401	1.74935	3.41353	5e-05	protein phosphatase homolog4
Zm00001d019936	1.74236	3.5597	5e-05	#N/A
Zm00001d003471	1.7378	1.71177	0.03055	Sugar transport protein 5
Zm00001d029721	1.73754	1.82618	0.0157	Probable serine/threonine-protein kinase
Zm00001d005146	1.73709	1.87719	0.0148	PVR3-like protein
Zm00001d053160	1.73505	1.58852	0.0388	#N/A
Zm00001d043921	1.72324	1.53599	0.0432	NAC domain-containing protein 73
Zm00001d002549	1.71414	3.35322	5e-05	#N/A
Zm00001d021168	1.71253	2.36263	0.00285	UDP-glycosyltransferase 74B1
Zm00001d050830	1.71175	1.53751	0.03635	#N/A
Zm00001d010743	1.71164	2.45947	0.0015	Putative CBL-interacting protein kinase family protein
Zm00001d006753	1.70849	2.2479	0.0018	Indole-3-acetic acid amido synthetase
Zm00001d053117	1.70206	2.03733	0.0091	Expressed protein; protein
Zm00001d049002	1.69909	1.52967	0.0474	Putative clathrin assembly protein
Zm00001d008370	1.69527	1.75952	0.0163	geranylgeranyl pyrophosphate synthase3
Zm00001d008974	1.69376	3.18069	5e-05	Mitochondrial arginine transporter BAC2
Zm00001d031555	1.69276	2.27263	0.0029	Membrane protein
Zm00001d021697	1.68984	2.16001	0.0054	O-Glycosyl hydrolases family 17 protein
Zm00001d045774	1.68745	1.88383	0.01365	Embryogeneis transmembrane protein
Zm00001d009985	1.68086	1.70886	0.028	Polcalcin Jun o 2
Zm00001d051754	1.67946	2.80725	5e-05	aldehyde dehydrogenase2
Zm00001d029373	1.67763	2.28814	0.0037	Serine carboxypeptidase-like 40
Zm00001d031434	1.67362	2.16261	0.00725	DNA-damage-repair/toleration protein DRT100
Zm00001d051239	1.66956	1.94311	0.0147	Putative AP2/EREBP transcription factor superfamily protein
Zm00001d023462	1.66809	2.84818	0.0001	Probable DNA primase large subunit
Zm00001d032070	1.66715	1.63461	0.03665	Histone H2B
Zm00001d015767	1.66626	2.98326	5e-05	#N/A
Zm00001d029738	1.66391	2.12351	0.00505	Alpha/beta hydrolase related protein
Zm00001d027682	1.66227	1.85128	0.0132	WAT1-related protein
Zm00001d037057	1.65335	3.2526	5e-05	Transmembrane amino acid transporter family protein
Zm00001d012836	1.65201	1.74509	0.01825	hydroxyproline-rich glycoprotein family protein
Zm00001d007827	1.65124	3.40981	5e-05	early light inducible protein1
Zm00001d011654	1.64799	1.77592	0.021	Putative MAPKKK family protein kinase
Zm00001d006010	1.64734	3.40332	5e-05	#N/A
Zm00001d047944	1.64704	2.76774	0.00045	#N/A
Zm00001d023294	1.64634	3.41927	5e-05	NAC transcription factor 29
Zm00001d006499	1.64579	2.45227	0.0009	Condensin-2 complex subunit H2
Zm00001d014499	1.6345	2.93695	5e-05	Synaptotagmin-3
Zm00001d035013	1.63333	2.82211	0.0001	Cytochrome P450 71A26
Zm00001d028118	1.6325	1.50542	0.04675	#N/A
Zm00001d032079	1.63156	2.23083	0.0043	Riboflavin synthase-like superfamily protein
Zm00001d039914	1.62898	2.31627	0.0027	Metallothionein-like protein type 2
Zm00001d028428	1.62619	3.44078	5e-05	Calcium-binding EF-hand family protein
Zm00001d052209	1.62351	2.24554	0.004	Cytokinin-O-glucosyltransferase 2
Zm00001d052253	1.62344	2.37061	0.0023	F-box/kelch-repeat protein SKIP11
Zm00001d012212	1.6213	2.99804	0.0001	gibberellin 20-oxidase5
Zm00001d033623	1.6109	2.27454	0.00085	Lipoxygenase
Zm00001d044906	1.61024	2.82021	0.0001	12-oxo-phytodienoic acid reductase2
Zm00001d013390	1.6099	2.07887	0.01005	Glucan endo-1%2C3-beta-glucosidase 7
Zm00001d044018	1.60952	3.30436	5e-05	Probable plastid-lipid-associated protein 14 chloroplastic
Zm00001d033347	1.60453	3.14709	5e-05	LOB domain-containing protein 38
Zm00001d042958	1.59773	3.18274	5e-05	CCT motif family protein
Zm00001d039771	1.59751	1.80337	0.02285	#N/A
Zm00001d043087	1.59349	2.31575	0.0022	GTP binding protein
Zm00001d022517	1.59168	2.75296	0.00045	NAC transcription factor
Zm00001d041672	1.59112	1.53134	0.04125	Histone H3.2
Zm00001d024324	1.58955	1.6354	0.0329	Putative AP2/EREBP transcription factor superfamily protein
Zm00001d028389	1.58524	3.06637	5e-05	#N/A
Zm00001d044017	1.58273	3.29464	5e-05	Probable plastid-lipid-associated protein 14 chloroplastic
Zm00001d047662	1.57275	1.50707	0.01495	#N/A
Zm00001d006212	1.57232	2.27981	0.00345	Two-component response regulator-like APRR9
Zm00001d012276	1.57212	2.25647	0.0027	Histone H3.2
Zm00001d028139	1.57173	2.69235	0.00045	Protein indeterminate-domain 2
Zm00001d018087	1.56803	2.20427	0.0046	#N/A
Zm00001d028406	1.56765	2.48386	0.0011	3-ketoacyl-CoA synthase 1
Zm00001d031131	1.56639	1.49439	0.04635	K-exchanger-like protein
Zm00001d048054	1.56248	1.54766	0.04355	Putative leucine-rich repeat receptor-like protein kinase family protein
Zm00001d032481	1.5618	2.23739	0.0035	#N/A
Zm00001d038151	1.55846	1.54541	0.04175	#N/A
Zm00001d023941	1.5584	3.21712	5e-05	Carbohydrate transporter/ sugar porter
Zm00001d033568	1.55675	1.54379	0.04275	BGGP Beta-1-3-galactosyl-O-glycosyl-glycoprotein
Zm00001d051659	1.55638	1.77478	0.0206	#N/A
Zm00001d026334	1.55627	2.36309	0.00075	#N/A
Zm00001d039639	1.55328	2.18972	0.00335	Phototropic-responsive NPH3 family protein
Zm00001d010662	1.55023	2.95746	5e-05	SNF1-related protein kinase regulatory subunit beta-1
Zm00001d038471	1.54917	3.05323	0.0001	U-box domain-containing protein 16
Zm00001d024996	1.54834	2.94911	0.0001	Bowman-Birk type trypsin inhibitor
Zm00001d052543	1.54807	1.82091	0.01115	bZIP transcription factor family protein
Zm00001d050811	1.54744	2.57433	0.00115	#N/A
Zm00001d033271	1.54454	1.50449	0.04915	F-box domain containing protein expressed
Zm00001d048019	1.54088	2.21451	0.00185	Electron transporter
Zm00001d038221	1.53899	2.74616	0.0003	NAC domain containing protein 32
Zm00001d036197	1.53867	1.71766	0.0255	HXXXD-type acyl-transferase family protein
Zm00001d005609	1.53222	2.68022	0.00045	protein phosphatase homolog7
Zm00001d032233	1.53091	2.02866	0.0077	Encodes a protein whose expression is responsive to nematode infection.
Zm00001d028616	1.53053	2.82703	0.0004	Putative E3 ubiquitin-protein ligase XBAT31
Zm00001d027443	1.51759	1.76646	0.0172	hydroxylase8
Zm00001d016705	1.51485	2.32199	0.00225	ATPase inhibitor
Zm00001d009772	1.50688	1.94213	0.0087	oxygen evolving complex23
Zm00001d053212	1.50687	1.82682	0.0125	E3 ubiquitin ligase BIG BROTHER-related
Zm00001d027649	1.50439	1.81693	0.00975	CHY-type/CTCHY-type/RING-type Zinc finger protein
Zm00001d008909	1.50352	1.92836	0.0087	gibberellin 2-oxidase9
Zm00001d047993	1.50144	2.88797	5e-05	Probable inactive poly [ADP-ribose] polymerase SRO1
Zm00001d043037	1.49964	2.17709	0.00445	#N/A
Zm00001d018107	1.49736	2.44244	0.0012	Protein EXORDIUM
Zm00001d010798	1.49664	2.12802	0.0038	oxidative stress 3
Zm00001d001858	1.49432	1.8174	0.0181	BTB/POZ domain-containing protein
Zm00001d043845	1.48066	1.89783	0.0067	Glutamate synthase 1 [NADH] chloroplastic
Zm00001d049244	1.47964	2.76515	0.0002	Putative IQ calmodulin-binding and BAG domain containing family protein
Zm00001d027353	1.47697	3.01573	0.0001	Retinol dehydrogenase 12
Zm00001d035603	1.46332	2.32126	0.0018	UPA23
Zm00001d011369	1.45616	1.49716	0.0332	Pectin lyase-like superfamily protein
Zm00001d027901	1.44967	1.96981	0.0089	ZIM motif family protein
Zm00001d043741	1.44723	2.42195	0.0012	NPK1-related protein kinase-like protein
Zm00001d025659	1.44587	1.63291	0.02205	ATP-dependent 6-phosphofructokinase 2
Zm00001d052767	1.44368	2.22678	0.00155	PLC-like phosphodiesterases superfamily protein
Zm00001d016016	1.43734	1.49453	0.03765	Dynein light chain LC6%2C flagellar outer arm
Zm00001d046234	1.43451	2.28363	0.002	Inositol oxygenase 2
Zm00001d017699	1.43399	2.42696	0.00175	Probable xyloglucan endotransglucosylase/hydrolase protein 30
Zm00001d053632	1.43197	1.86081	0.01185	40S ribosomal protein S8
Zm00001d044908	1.42792	1.49294	0.0239	12-oxo-phytodienoic acid reductase1
Zm00001d033987	1.42078	2.33259	0.0021	Heat stress transcription factor A-6b
Zm00001d018966	1.41759	2.17242	0.0037	Acidic endochitinase
Zm00001d033539	1.41427	2.64543	0.0004	Gamma-glutamyl peptidase 1
Zm00001d025082	1.41023	1.64952	0.0237	Glycosyl hydrolase family 10 protein
Zm00001d038846	1.40838	2.86739	5e-05	Protein phosphatase 2C 16
Zm00001d003422	1.40414	2.06053	0.00385	Amino acid/polyamine transporter II
Zm00001d005506	1.40377	1.63225	0.0304	#N/A
Zm00001d031222	1.40292	2.69061	0.0002	Cell Division Protein AAA ATPase family
Zm00001d038866	1.40213	1.97359	0.0028	alpha/beta-Hydrolases superfamily protein
Zm00001d032578	1.4021	1.84932	0.0113	Dof zinc finger protein DOF1.6
Zm00001d021946	1.40074	1.70629	0.02515	#N/A
Zm00001d033846	1.4001	2.36895	0.00075	#N/A
Zm00001d015133	1.39455	2.18573	0.002	Metal transporter Nramp6
Zm00001d026271	1.39383	2.68209	0.00045	Putative AP2/EREBP transcription factor superfamily protein
Zm00001d001928	1.3937	1.21985	0.0149	Kinesin-like calmodulin binding protein
Zm00001d018725	1.39364	1.47131	0.04	#N/A
Zm00001d014074	1.39272	1.96231	0.00665	CCT motif family protein
Zm00001d010961	1.39138	2.05053	0.005	Putative CRINKLY4-like receptor protein kinase family protein
Zm00001d008573	1.38863	2.53255	0.00055	Calmodulin protein 2%2C touch-induced
Zm00001d042972	1.38626	1.78778	0.01235	Interactor of constitutive active ROPs 3
Zm00001d013376	1.38593	1.55869	0.0225	Probable LRR receptor-like serine/threonine-protein kinase
Zm00001d017941	1.38579	2.04939	0.0056	3-ketoacyl-CoA synthase 5
Zm00001d027710	1.38461	1.59703	0.03135	Peroxidase 60
Zm00001d034017	1.38375	2.55026	0.0002	Exhydrolase II
Zm00001d020980	1.38238	2.08062	0.00435	Probable mitochondrial adenine nucleotide transporter BTL1
Zm00001d046422	1.38191	1.77573	0.0193	Cytochrome P450 734A1
Zm00001d008273	1.38052	2.27467	0.00255	Alpha-xylosidase 1
Zm00001d021816	1.379	1.65304	0.02215	#N/A
Zm00001d053369	1.37885	1.52963	0.0404	WRKY transcription factor 22
Zm00001d011080	1.37878	2.70273	0.0003	Protease inhibitor%3B Proteinase inhibitor
Zm00001d034221	1.37535	2.20303	0.00345	Formin-like protein 18
Zm00001d010785	1.37341	1.51528	0.04515	Putative GATA transcription factor family protein
Zm00001d020585	1.36975	1.49928	0.0363	Histone H4
Zm00001d007274	1.36806	2.89087	5e-05	Protein kinase Kelch repeat:Kelch
Zm00001d010075	1.36705	1.72932	0.01475	Tetratricopeptide repeat (TPR)-like superfamily protein
Zm00001d025707	1.361	2.48163	0.001	BTB/POZ and TAZ domain-containing protein 2
Zm00001d022650	1.35833	1.4653	0.04555	#N/A
Zm00001d030577	1.35722	2.41117	0.00085	Light-inducible protein CPRF-2
Zm00001d031636	1.35482	2.73791	0.0003	Lipid transfer protein
Zm00001d037711	1.35052	1.65124	0.02535	Leucine-rich repeat extensin-like protein 3
Zm00001d048061	1.35016	2.26385	0.0024	3-ketoacyl-CoA synthase
Zm00001d018076	1.34537	2.229	0.00225	#N/A
Zm00001d047661	1.34465	2.80981	0.00015	Tetratricopeptide repeat (TPR)-like superfamily protein
Zm00001d012600	1.34443	2.02738	0.0026	Protein kinase superfamily protein
Zm00001d013849	1.33343	1.9961	0.00895	Trihelix transcription factor GT-2
Zm00001d009057	1.33247	2.17187	0.00405	Pectin lyase-like superfamily protein
Zm00001d023390	1.33099	2.0086	0.00505	#N/A
Zm00001d021900	1.32743	2.15643	0.0041	#N/A
Zm00001d033152	1.32406	1.75543	0.01435	Cytochrome P450 CYP71W7
Zm00001d018122	1.32245	2.58756	0.00025	E3 ubiquitin-protein ligase ATL6
Zm00001d051480	1.32203	1.51778	0.0402	Protein REVEILLE 1
Zm00001d006402	1.31923	2.23126	0.0028	Ribulose bisphosphate carboxylase large chain
Zm00001d029087	1.31846	1.50265	0.0309	Sucrose synthase 3
Zm00001d046184	1.31571	2.58972	0.0007	Peroxidase 52
Zm00001d052260	1.31062	1.87755	0.01135	Probable galacturonosyltransferase 9
Zm00001d039730	1.30327	1.63165	0.0258	Shaggy-related protein kinase alpha
Zm00001d020752	1.3024	1.8114	0.01705	Serine carboxypeptidase-like 40
Zm00001d018161	1.29912	2.53407	0.00045	Ferredoxin--nitrite reductase chloroplastic
Zm00001d038609	1.2989	1.62855	0.0307	Scarecrow-like protein 32
Zm00001d048474	1.29862	2.04757	0.00575	MADS1
Zm00001d013532	1.2974	2.36767	0.00095	Defense-related protein
Zm00001d023580	1.29289	1.73337	0.0113	Aldehyde dehydrogenase
Zm00001d012333	1.29174	2.4913	0.00025	HXXXD-type acyl-transferase family protein
Zm00001d051316	1.29153	1.51804	0.0305	Putative homeodomain-like transcription factor superfamily protein isoform 1%3B Putative homeodomain-like transcription factor superfamily protein isoform 2
Zm00001d022154	1.29106	2.15686	0.0027	RING-H2 finger protein ATL3
Zm00001d014642	1.28892	1.78717	0.0143	exocyst subunit exo70 family protein G1
Zm00001d021410	1.28553	2.63116	0.00015	Phytoene synthase chloroplastic
Zm00001d017429	1.28492	2.39588	0.00125	Iron-phytosiderophore transporter yellow stripe 1
Zm00001d028307	1.28407	2.19216	0.0027	Probable inactive poly [ADP-ribose] polymerase SRO1
Zm00001d009497	1.28273	2.5003	0.00045	CDP-diacylglycerol--serine O-phosphatidyltransferase 1
Zm00001d019398	1.2817	2.05457	0.00445	ABC transporter G family member 11
Zm00001d019078	1.28049	2.7027	0.0001	AAA-ATPase ASD mitochondrial
Zm00001d006489	1.27864	1.65271	0.02605	senescence regulator
Zm00001d020578	1.27785	1.94181	0.01095	AAA-ATPase
Zm00001d014625	1.27738	2.51837	0.00085	Cell Division Protein AAA ATPase family
Zm00001d033503	1.27646	1.89077	0.0102	Probable E3 ubiquitin-protein ligase BAH1-like
Zm00001d018973	1.2758	2.37048	0.00105	IAA24-auxin-responsive Aux/IAA family member
Zm00001d007477	1.27151	2.01138	0.00545	#N/A
Zm00001d032030	1.27116	1.92417	0.01025	Chaperone protein dnaJ 11 chloroplastic
Zm00001d017036	1.27038	2.00748	0.00555	Glycerophosphodiester phosphodiesterase GDPDL3
Zm00001d053049	1.26839	2.66141	5e-05	ATPase%2C coupled to transmembrane movement of substance%3B ATPase%2C coupled to transmembrane movement of substances
Zm00001d043382	1.26287	2.5748	0.00035	glutamate-oxaloacetate transaminase1
Zm00001d007898	1.25904	1.60268	0.0237	Small nuclear ribonucleoprotein-associated protein
Zm00001d044686	1.25801	1.96731	0.0055	Non-specific lipid-transfer protein
Zm00001d011063	1.25758	2.67379	0.0004	Metallothionein-like protein 2C
Zm00001d013193	1.24909	1.64857	0.02025	CCG-binding protein 1
Zm00001d048335	1.2479	1.51611	0.0382	Major facilitator superfamily protein
Zm00001d015658	1.24785	1.66115	0.0205	Transmembrane amino acid transporter family protein
Zm00001d032719	1.24573	1.84856	0.01075	Long-chain-alcohol oxidase FAO4B
Zm00001d042263	1.2452	2.0485	0.0073	Inducer of CBF expression 2
Zm00001d031635	1.24468	2.54118	0.0004	Peroxidase 55
Zm00001d043536	1.2443	1.71644	0.01525	Heat stress transcription factor C-1
Zm00001d026632	1.24103	2.42816	0.00095	Stem-specific protein TSJT1
Zm00001d029386	1.23696	2.10996	0.0038	alpha/beta-Hydrolases superfamily protein
Zm00001d011187	1.23684	1.42801	0.0496	Putative HLH DNA-binding domain superfamily protein
Zm00001d021249	1.23343	2.27205	0.0018	Bifunctional UDP-glucose 4-epimerase and UDP-xylose 4-epimerase 1
Zm00001d028349	1.23198	1.71418	0.018	Peroxidase 59
Zm00001d044442	1.22932	2.07276	0.00155	ABC transporter G family member 40
Zm00001d022062	1.22885	1.82437	0.0121	#N/A
Zm00001d016694	1.22502	1.61483	0.0222	Poly [ADP-ribose] polymerase 3
Zm00001d037495	1.22198	1.89537	0.0072	Major facilitator superfamily protein
Zm00001d002266	1.22177	2.10926	0.002	Lysine-specific histone demethylase 1
Zm00001d012883	1.21712	2.56592	0.00035	big embryo1
Zm00001d044300	1.21546	2.5316	0.0005	PIF / Ping-Pong family of plant transposases
Zm00001d012785	1.21536	1.94546	0.0064	Anthocyanidin 5%2C3-O-glucosyltransferase
Zm00001d031203	1.21118	2.42121	0.00125	alpha/beta-Hydrolases superfamily protein
Zm00001d031871	1.20962	2.33782	0.00105	brachytic2
Zm00001d048907	1.20727	2.03854	0.00575	Mannose-6-phosphate isomerase
Zm00001d035568	1.20689	1.40453	0.0497	Probable membrane-associated kinase regulator 4
Zm00001d012655	1.20655	1.86771	0.0073	Putative subtilase family protein
Zm00001d011679	1.20645	2.34615	0.00175	High affinity nitrate transporter 2.5
Zm00001d041553	1.19876	1.53306	0.03625	Osmotin-like protein
Zm00001d051424	1.19794	1.5131	0.0429	Probable serine/threonine-protein kinase Cx32 chloroplastic
Zm00001d039524	1.19789	2.25042	0.0016	Transposon protein CACTA%2C En/Spm sub-class
Zm00001d010428	1.19571	1.47461	0.02965	#N/A
Zm00001d038312	1.19541	1.64277	0.0196	Integral membrane Yip1 family protein
Zm00001d038226	1.1945	2.56103	0.00065	sugars will eventually be exported transporter1b
Zm00001d033924	1.19426	2.27768	0.00215	#N/A
Zm00001d030843	1.19422	1.55609	0.0326	Probable E3 ubiquitin-protein ligase RHY1A
Zm00001d012255	1.19115	1.45061	0.0495	Putative MYB DNA-binding domain superfamily protein
Zm00001d002535	1.18932	1.56624	0.0336	RING-H2 finger protein ATL80
Zm00001d051890	1.18852	1.41764	0.04985	Deoxyhypusine hydroxylase
Zm00001d013326	1.1875	2.31873	0.00175	#N/A
Zm00001d026012	1.18309	1.6531	0.02185	OSJNBa0088A01.13 protein; protein
Zm00001d039631	1.17655	1.50653	0.02875	glossy13
Zm00001d034479	1.1749	2.56719	0.00045	histone one (H1)
Zm00001d020639	1.17088	2.33686	0.00155	Probable GTP diphosphokinase RSH2 chloroplastic
Zm00001d026460	1.16463	2.4044	0.00095	Probable beta-14-xylosyltransferase IRX14
Zm00001d005699	1.16416	1.47964	0.0393	Ubiquitin-protein ligase
Zm00001d040733	1.16387	2.34469	0.0014	GDSL esterase/lipase LIP-4
Zm00001d029091	1.16302	1.5201	0.03735	sucrose synthase2
Zm00001d017788	1.1615	1.48837	0.0322	Dof zinc finger protein DOF2.1
Zm00001d052340	1.15682	1.65465	0.0191	CBL-interacting serine/threonine-protein kinase 10
Zm00001d052380	1.15413	2.16755	0.00275	scarecrow1
Zm00001d020867	1.15384	1.99342	0.00485	Subtilisin-like protease SBT5.3
Zm00001d006509	1.15317	1.45947	0.04465	Septum-promoting GTP-binding protein 1
Zm00001d041236	1.15295	2.12114	0.00405	Leucine-rich receptor-like protein kinase family protein
Zm00001d011076	1.15111	2.04116	0.00545	Putative RING zinc finger domain superfamily protein
Zm00001d045499	1.14649	2.09614	0.00365	E3 ubiquitin-protein ligase XBAT33
Zm00001d002035	1.14278	1.84067	0.00655	Endonuclease 2
Zm00001d025716	1.14034	1.6217	0.02435	Restriction endonuclease type II-like superfamily protein
Zm00001d012146	1.13922	1.76927	0.01585	U-box domain-containing protein 7
Zm00001d022636	1.13851	1.85549	0.00965	Major facilitator superfamily protein
Zm00001d047253	1.13662	1.69748	0.0175	sucrose synthase1
Zm00001d016841	1.13477	2.2399	0.0019	monooxygenase 1
Zm00001d024105	1.1312	1.93788	0.00775	Retrotransposon protein SINE subclass
Zm00001d032897	1.12822	2.0808	0.0038	Core-2/I-branching beta-16-N-acetylglucosaminyltransferase family protein
Zm00001d009709	1.12316	2.34762	0.00135	loricrin-related
Zm00001d037305	1.12299	1.47992	0.04315	Potassium transporter 8
Zm00001d042127	1.12128	2.21406	0.00145	GRAS family transcription factor containing protein
Zm00001d034035	1.12093	2.27515	0.00155	glutathione transporter1
Zm00001d025752	1.11938	1.59197	0.0221	Transcription factor bHLH68
Zm00001d018103	1.11674	1.80544	0.0119	Probable RNA-binding protein ARP1
Zm00001d013162	1.11654	1.45741	0.0395	Leucine-rich repeat receptor-like serine/threonine-protein kinase BAM3
Zm00001d029141	1.11616	1.83587	0.00995	E3 ubiquitin-protein ligase MIEL1
Zm00001d044857	1.11612	1.84831	0.0117	Putative AP2/EREBP transcription factor superfamily protein
Zm00001d009174	1.11472	1.53462	0.03305	#N/A
Zm00001d009146	1.11424	2.38768	0.00045	S-adenosylmethionine synthase
Zm00001d003719	1.10741	1.9418	0.00995	UPF0496 protein
Zm00001d028161	1.1072	1.43958	0.0489	#N/A
Zm00001d048621	1.10605	2.43444	0.00085	ABC transporter G family member 11
Zm00001d045311	1.10586	1.47396	0.02145	Hydrolase-like protein family
Zm00001d025903	1.10425	2.03487	0.0045	Endosomal targeting BRO1-like domain-containing protein
Zm00001d047931	1.10396	2.23107	0.0021	3-ketoacyl-CoA synthase
Zm00001d014790	1.10161	1.88589	0.0097	Chaperone protein dnaJ 11
Zm00001d043904	1.10031	1.43928	0.0432	Cyclic dof factor 2
Zm00001d007753	1.09953	2.34391	0.00125	Eukaryotic aspartyl protease family protein
Zm00001d037005	1.09883	1.74004	0.01945	Putative FAD-binding Berberine family protein
Zm00001d012091	1.09339	2.31052	0.0012	#N/A
Zm00001d029313	1.09263	2.051	0.0042	PLASMODESMATA CALLOSE-BINDING PROTEIN 5
Zm00001d019225	1.09073	2.14534	0.0033	Amino acid transporter ANT1
Zm00001d009908	1.08808	1.87312	0.0093	UDP-glucuronic acid decarboxylase 4
Zm00001d001862	1.08637	1.79803	0.0134	#N/A
Zm00001d002801	1.08461	1.40477	0.02185	GT-2-like 1
Zm00001d047705	1.08049	2.07936	0.0044	Cyclase/dehydrase family protein
Zm00001d002695	1.07968	1.92673	0.00525	Phosphatidylinositol N-acetyglucosaminlytransferase subunit P-related
Zm00001d012885	1.07792	1.79972	0.0107	Pi starvation-induced protein
Zm00001d023313	1.07715	1.61663	0.0271	BTB/POZ domain-containing protein
Zm00001d021949	1.0761	1.73342	0.015	BTB/POZ domain-containing protein
Zm00001d022492	1.07582	2.26271	0.0011	Protein kinase superfamily protein
Zm00001d015377	1.07326	1.35819	0.0453	Pentatricopeptide repeat-containing protein
Zm00001d012292	1.07275	1.50783	0.03135	Glucan endo-13-beta-glucosidase 14
Zm00001d053995	1.06549	1.669	0.02095	#N/A
Zm00001d006494	1.057	2.06383	0.0044	Protein DETOXIFICATION 40
Zm00001d047976	1.05455	1.58004	0.0294	Protein SHOOT GRAVITROPISM 5
Zm00001d049016	1.05398	2.0857	0.0045	F-box/kelch-repeat protein SKIP20
Zm00001d038334	1.05281	1.67642	0.02045	Protein NRT1/ PTR FAMILY 5.10
Zm00001d044605	1.05162	1.53749	0.02785	Omega-3 fatty acid desaturase
Zm00001d022380	1.05045	2.04842	0.00535	Glycosyltransferase family 61 protein
Zm00001d006828	1.04874	1.54542	0.0304	Protein LONGIFOLIA 2
Zm00001d037229	1.04728	1.54556	0.02855	Transmembrane amino acid transporter family protein
Zm00001d025846	1.04714	1.80344	0.01055	Beta-glucosidase 47
Zm00001d025825	1.04485	1.40655	0.0478	Putative RING zinc finger and VWF domain family protein
Zm00001d027630	1.0441	2.11933	0.0035	Phosphatidylinositol N-acetyglucosaminlytransferase subunit P-related
Zm00001d031725	1.04038	1.94065	0.0067	Transcription factor TCP9
Zm00001d027520	1.03762	2.23918	0.0015	expansin-like6
Zm00001d015914	1.03466	1.87633	0.0056	sugars will eventually be exported transporter4b
Zm00001d029594	1.03241	1.55127	0.033	allene oxide cyclase1
Zm00001d042660	1.03059	1.54339	0.03265	#N/A
Zm00001d038003	1.02994	2.07963	0.00325	#N/A
Zm00001d049364	1.02975	1.73223	0.01665	Ethylene-responsive transcription factor 4%3B Putative AP2/EREBP transcription factor superfamily protein
Zm00001d034414	1.02838	1.39171	0.04765	Lipid transfer protein
Zm00001d044246	1.02808	2.17907	0.0016	Histone H2A
Zm00001d005208	1.02797	1.8436	0.0125	NAC domain-containing protein 2
Zm00001d042035	1.02659	2.11347	0.003	Probable sarcosine oxidase
Zm00001d008923	1.02615	1.70398	0.0169	#N/A
Zm00001d048233	1.02484	1.52819	0.03135	F-box protein FBX14
Zm00001d019450	1.01796	2.25106	0.00175	CO(2)-response secreted protease
Zm00001d006900	1.01795	1.61495	0.0244	Phospho-2-dehydro-3-deoxyheptonate aldolase 2 chloroplastic
Zm00001d026563	1.01654	1.40372	0.04495	Ethylene-responsive transcription factor 7
Zm00001d048293	1.01457	1.63077	0.0233	Mitochondrial substrate carrier family protein
Zm00001d045138	1.01396	1.76885	0.01155	Heparanase-like protein 3
Zm00001d020686	1.01353	2.13135	0.00395	1-aminocyclopropane-1-carboxylate oxidase2
Zm00001d017598	1.01221	1.57875	0.02905	Glucose-methanol-choline (GMC) oxidoreductase family protein
Zm00001d044752	1.01161	1.50251	0.0385	Probable galacturonosyltransferase-like 9
Zm00001d038620	1.0062	1.76307	0.014	Probable 1-acyl-sn-glycerol-3-phosphate acyltransferase 4
Zm00001d026224	1.00469	1.71077	0.01415	#N/A
Zm00001d013507	1.00441	1.66766	0.0173	Heat shock 70 kDa protein 6 chloroplastic
Zm00001d012485	1.00422	1.56386	0.02945	Transmembrane amino acid transporter family protein
Zm00001d020963	1.00398	1.8453	0.00815	3-hydroxy-3-methylglutaryl-coenzyme A reductase 2
Zm00001d047399	1.00178	1.94758	0.00725	PLASMODESMATA CALLOSE-BINDING PROTEIN 5
Zm00001d020976	1.00088	1.48631	0.0334	#N/A
Zm00001d043771	-1.00063	-1.75268	0.01315	Putative phosphoethanolamine N-methyltransferase
Zm00001d046474	-1.00585	-1.81743	0.01145	#N/A
Zm00001d022546	-1.0061	-1.55558	0.02675	#N/A
Zm00001d045395	-1.0093	-1.89012	0.0069	Sugar transport protein 3
Zm00001d004559	-1.0106	-1.82215	0.00935	Leucine-rich repeat protein kinase family protein
Zm00001d015519	-1.01202	-1.82539	0.0116	RNA-binding (RRM/RBD/RNP motifs) family protein
Zm00001d020702	-1.0128	-1.61897	0.01515	Mitochondrial phosphate carrier protein 2 mitochondrial
Zm00001d034898	-1.01564	-1.66081	0.0187	gibberellin 20-oxidase1
Zm00001d017671	-1.01579	-1.62765	0.0228	E3 ubiquitin-protein ligase PUB23
Zm00001d002020	-1.01601	-1.91549	0.006	OSJNBb0022F16.11 protein; protein
Zm00001d053514	-1.01724	-1.52034	0.03445	Hydroquinone glucosyltransferase
Zm00001d020136	-1.01803	-2.02021	0.00355	WRKY74-superfamily of TFs having WRKY and zinc finger domains
Zm00001d032265	-1.01841	-1.4376	0.04835	WRKY69-superfamily of TFs having WRKY and zinc finger domains
Zm00001d019981	-1.01937	-1.94656	0.00645	Ubiquitin-conjugating enzyme E2 30
Zm00001d038195	-1.0246	-2.02483	0.0047	Probably inactive leucine-rich repeat receptor-like protein kinase
Zm00001d052779	-1.02831	-1.6492	0.0209	Exocyst complex component EXO70A1
Zm00001d028762	-1.029	-1.96601	0.0057	6-phosphofructo-2-kinase/fructose-26-bisphosphatase
Zm00001d032893	-1.03045	-1.38546	0.0479	Small heat shock-like protein
Zm00001d031851	-1.03144	-1.29221	0.03415	Histone-lysine N-methyltransferase SUVR4
Zm00001d050265	-1.03381	-2.13515	0.0032	Hypersensitive-induced response protein 2
Zm00001d005498	-1.03525	-2.20105	0.00195	Guanosine nucleotide diphosphate dissociation inhibitor 2
Zm00001d017645	-1.04103	-1.46085	0.0385	RING-H2 finger protein ATL80
Zm00001d009938	-1.04793	-2.24669	0.00185	alpha/beta-Hydrolases superfamily protein
Zm00001d016379	-1.04841	-1.8489	0.01045	#N/A
Zm00001d035542	-1.04884	-1.94203	0.0072	GPRP
Zm00001d013055	-1.05297	-1.3374	0.04285	Vesicle-associated membrane protein 722
Zm00001d049099	-1.05474	-2.08949	0.00305	protein disulfide isomerase1
Zm00001d048298	-1.05495	-1.31911	0.04845	exostosin family protein
Zm00001d029397	-1.05694	-2.10945	0.00325	phospholipase D7
Zm00001d052322	-1.05703	-1.39781	0.0472	Prenylated Rab receptor 2
Zm00001d032114	-1.06537	-1.97447	0.0044	D-3-phosphoglycerate dehydrogenase 2 chloroplastic
Zm00001d028711	-1.06664	-1.9199	0.0063	MAP kinase3
Zm00001d002333	-1.07034	-1.93965	0.00695	Potassium transporter 10
Zm00001d007773	-1.07156	-2.18241	0.0025	AAA-ATPase ASD mitochondrial
Zm00001d042022	-1.07161	-2.10008	0.0028	Peroxidase 12
Zm00001d043879	-1.07327	-1.63882	0.0219	Galactosylgalactosylxylosylprotein 3-beta-glucuronosyltransferase 1
Zm00001d000502	-1.0832	-1.82467	0.0105	#N/A
Zm00001d041777	-1.08446	-2.11699	0.00265	Beta-glucosidase 17
Zm00001d041443	-1.08562	-1.36067	0.02455	Protein NETWORKED 1A
Zm00001d033320	-1.08786	-1.6305	0.02075	UDP-glycosyltransferase 91A1
Zm00001d053028	-1.09461	-1.71468	0.0168	Protein TPLATE
Zm00001d042950	-1.10116	-2.29356	0.0021	Lung seven transmembrane receptor family protein
Zm00001d013644	-1.10166	-2.1737	0.00205	5-methyltetrahydropteroyltriglutamate--homocysteine methyltransferase 1
Zm00001d002139	-1.10326	-1.64608	0.02085	Transferase
Zm00001d017905	-1.10449	-1.81353	0.0136	BSD domain-containing protein
Zm00001d010814	-1.10473	-1.8646	0.0076	AtS40-3
Zm00001d028531	-1.10696	-1.91253	0.0073	glycine-rich protein
Zm00001d031412	-1.10882	-2.33807	0.001	Glycerophosphodiester phosphodiesterase GDPDL3
Zm00001d045785	-1.10956	-2.06401	0.0043	Leucine-rich repeat receptor-like serine/threonine/tyrosine-protein kinase SOBIR1
Zm00001d034049	-1.114	-1.49471	0.02955	Brittle stalk-2-like protein 3
Zm00001d033229	-1.11658	-2.21064	0.0021	#N/A
Zm00001d042293	-1.11781	-2.13915	0.0032	L-type lectin-domain containing receptor kinase IX.1
Zm00001d038051	-1.1236	-2.2045	0.0034	Peptide chain release factor PrfB3 chloroplastic
Zm00001d024763	-1.12648	-2.04042	0.00385	HXXXD-type acyl-transferase family protein
Zm00001d040244	-1.12914	-1.51848	0.0312	pathogenesis-related family protein
Zm00001d031949	-1.1307	-1.48664	0.03855	#N/A
Zm00001d029801	-1.13144	-1.88089	0.00725	glutathione transferase14
Zm00001d048559	-1.13158	-1.50604	0.0339	glutathione transferase35
Zm00001d017152	-1.13304	-2.01414	0.00525	endochitinase precursor4
Zm00001d008465	-1.13323	-1.73482	0.0154	PR5-like receptor kinase
Zm00001d018631	-1.13414	-1.84105	0.0097	Dirigent protein 11
Zm00001d043870	-1.13761	-2.37956	0.0009	#N/A
Zm00001d053446	-1.14255	-1.94716	0.0065	potassium channel3
Zm00001d005470	-1.14571	-1.5595	0.0289	#N/A
Zm00001d046743	-1.14692	-2.21243	0.0026	#N/A
Zm00001d011133	-1.14783	-1.88923	0.0083	Putative WRKY DNA-binding domain superfamily protein
Zm00001d044146	-1.15003	-1.4161	0.0429	cytochrome P450 family 72 subfamily A polypeptide 8
Zm00001d048214	-1.15147	-2.00116	0.00695	CHP-rich zinc finger protein-like; protein
Zm00001d008633	-1.15551	-1.62626	0.03465	Putative leucine-rich repeat receptor-like protein kinase family protein
Zm00001d040468	-1.15635	-2.23054	0.00295	major facilitator superfamily defense1
Zm00001d005460	-1.16093	-2.26865	0.00155	Calreticulin-2
Zm00001d048329	-1.16228	-2.27697	0.00235	ABC transporter C family member 3
Zm00001d035236	-1.16557	-1.59031	0.0311	Plant calmodulin-binding protein-related
Zm00001d007175	-1.16611	-2.02712	0.0039	Expressed protein; protein
Zm00001d035652	-1.16681	-1.69817	0.02	Putative clathrin assembly protein
Zm00001d050302	-1.1798	-1.68477	0.01615	DUF1262 family protein
Zm00001d045393	-1.18403	-1.66778	0.022	Ran BP2/NZF zinc finger-like superfamily protein
Zm00001d012814	-1.18596	-1.78584	0.0127	#N/A
Zm00001d029372	-1.18669	-2.26237	0.00225	Serine carboxypeptidase-like 40
Zm00001d009187	-1.19663	-1.89325	0.01055	#N/A
Zm00001d016551	-1.19983	-1.4363	0.04685	Leucine aminopeptidase 2 chloroplastic
Zm00001d043365	-1.20028	-2.43695	0.0008	Protein binding protein
Zm00001d043410	-1.20285	-1.93304	0.00605	P-loop containing nucleoside triphosphate hydrolases superfamily protein
Zm00001d023608	-1.20594	-2.50878	0.0003	Putative leucine-rich repeat receptor-like protein kinase family protein
Zm00001d012653	-1.20632	-1.76126	0.01335	dyggve-melchior-clausen syndrome protein
Zm00001d036122	-1.20844	-1.84504	0.01215	Glycosyltransferase family 61 protein
Zm00001d034461	-1.2112	-2.42202	0.0006	Tryptophan synthase alpha chain chloroplastic
Zm00001d020783	-1.21255	-1.68066	0.0089	Coatomer subunit zeta-2
Zm00001d023242	-1.21802	-2.13161	0.00355	Two-component response regulator ARR9
Zm00001d029099	-1.22393	-2.65171	0.00015	#N/A
Zm00001d043126	-1.2242	-1.75007	0.00975	Ulp1 protease family C-terminal catalytic domain containing protein expressed
Zm00001d043199	-1.23198	-1.61029	0.0301	Disease resistance protein RGA4
Zm00001d043650	-1.24574	-2.68362	0.0002	Tryptophan aminotransferase-related protein 4
Zm00001d045919	-1.25343	-2.43514	0.00105	Pyrophosphate--fructose 6-phosphate 1-phosphotransferase subunit alpha 2
Zm00001d033805	-1.25458	-2.37543	0.0007	Glutamate decarboxylase 1
Zm00001d024037	-1.25674	-2.06053	0.0025	Beta-glucosidase2
Zm00001d018786	-1.25766	-1.74967	0.0149	Disease resistance RPP13-like protein 4
Zm00001d003091	-1.25824	-2.33635	0.00085	Beta-16-galactosyltransferase GALT29A
Zm00001d053554	-1.26396	-2.41996	0.00145	Peroxidase 52
Zm00001d043505	-1.26907	-2.34342	0.00155	Histidine-containing phosphotransfer protein 4
Zm00001d040639	-1.26974	-2.03955	0.0039	RING-H2 finger protein ATL3F
Zm00001d010325	-1.27282	-1.83116	0.0127	small basic membrane intrinsic protein1b
Zm00001d037492	-1.27357	-1.52268	0.02915	Pyrophosphate-energized vacuolar membrane proton pump 1
Zm00001d013057	-1.27363	-1.91722	0.00645	Actin cross-linking protein
Zm00001d020722	-1.27393	-1.48612	0.04365	Polcalcin Jun o 2
Zm00001d019597	-1.27522	-1.48936	0.0463	Fiber protein Fb34
Zm00001d005001	-1.27832	-1.90408	0.0095	transporter of mugineic acid3
Zm00001d014596	-1.27873	-2.58549	0.00045	Alpha-L-fucosidase 2
Zm00001d035400	-1.28021	-2.13406	0.00255	#N/A
Zm00001d036293	-1.28665	-2.45522	0.0007	Caffeoyl-CoA O-methyltransferase1
Zm00001d010698	-1.28853	-2.26937	0.00245	NAD(P)H dehydrogenase (quinone) FQR1
Zm00001d050346	-1.28968	-2.77411	0.0002	Annexin
Zm00001d019507	-1.2959	-2.50043	0.00025	Cellulose synthase-7
Zm00001d045948	-1.29624	-1.1614	0.02245	Protein DETOXIFICATION 16
Zm00001d052744	-1.30002	-2.48875	0.0006	Lipopolysaccharide-modifying protein
Zm00001d042244	-1.30436	-2.16174	0.0025	Potasium ion uptake permease 1
Zm00001d003524	-1.30781	-2.502	0.00085	NAD(P)-linked oxidoreductase superfamily protein
Zm00001d003356	-1.30887	-2.62312	0.00035	ATFP4
Zm00001d030346	-1.30985	-2.43435	0.0009	Hsp20/alpha crystallin family protein
Zm00001d051525	-1.31095	-2.55471	0.00035	Oligopeptide transporter 4
Zm00001d017276	-1.31118	-2.23696	0.0035	phenylalanine ammonia lyase8
Zm00001d042207	-1.31606	-1.95103	0.00745	Esterase PIR7B
Zm00001d032022	-1.31648	-0.917894	0.01865	Beta-galactosidase
Zm00001d031407	-1.3175	-1.65384	0.02	Protein kinase superfamily protein
Zm00001d020552	-1.31762	-2.60396	0.00025	Tetraspanin-7
Zm00001d051442	-1.32207	-1.55475	0.0276	Probable methyltransferase PMT15
Zm00001d035163	-1.32265	-1.97245	0.00685	Lysine histidine transporter 2
Zm00001d033241	-1.32738	-2.32759	0.00145	Cationic amino acid transporter 1
Zm00001d018190	-1.32838	-1.66942	0.01835	RING/U-box superfamily protein
Zm00001d026076	-1.33004	-1.64065	0.0291	Putative MATE efflux family protein
Zm00001d026426	-1.33042	-2.0843	0.0027	ABC transporter B family member 19
Zm00001d046132	-1.33276	-1.57741	0.0301	VQ motif family protein
Zm00001d040245	-1.33471	-2.25145	0.002	Putative serine type endopeptidase inhibitor
Zm00001d027530	-1.33575	-2.22884	0.00195	NAC-transcription factor 53
Zm00001d032458	-1.34499	-2.65581	0.00035	cytochrome P450 family 87 subfamily A polypeptide 6
Zm00001d041637	-1.35761	-1.46226	0.03915	Allantoinase
Zm00001d039426	-1.35852	-1.63266	0.0301	Beta-glucuronosyltransferase GlcAT14B
Zm00001d016760	-1.35881	-2.15971	0.0027	abscisic acid stress ripening6
Zm00001d027423	-1.37053	-1.51181	0.0436	flavone synthase typeI2
Zm00001d048687	-1.37196	-1.755	0.0164	Heat shock 70 kDa protein 3
Zm00001d046978	-1.37641	-1.52599	0.0357	Cysteine proteinases superfamily protein
Zm00001d052989	-1.37832	-1.79991	0.01475	Cysteine-rich receptor-like protein kinase 6
Zm00001d009567	-1.37912	-1.91409	0.009	Fasciclin-like arabinogalactan protein 7
Zm00001d019413	-1.3799	-2.36938	0.0017	L-type lectin-domain containing receptor kinase V.9
Zm00001d046330	-1.38253	-1.66893	0.02155	Plant L-ascorbate oxidase
Zm00001d028007	-1.39147	-2.15745	0.0029	Calmodulin-binding transcription activator 2
Zm00001d014687	-1.39194	-1.56194	0.016	L-zip+NBS+LRR-like protein
Zm00001d034417	-1.39202	-2.19016	0.00245	Acyl-CoA N-acyltransferases (NAT) superfamily protein
Zm00001d053424	-1.39853	-1.48982	0.0421	Putative leucine-rich repeat receptor-like protein kinase family protein
Zm00001d016806	-1.40034	-1.95181	0.0082	UDP-glucuronate:xylan alpha-glucuronosyltransferase 1
Zm00001d044399	-1.41161	-3.04881	5e-05	photosystem II light harvesting complex gene B1B2
Zm00001d037434	-1.41184	-1.7133	0.02105	Galactan beta-14-galactosyltransferase GALS1
Zm00001d040158	-1.42021	-1.77617	0.0146	Exonuclease family protein
Zm00001d031351	-1.4243	-2.67764	0.00035	Protein kinase superfamily protein
Zm00001d035949	-1.42447	-3.00771	0.0001	receptor-like protein kinase 1
Zm00001d034453	-1.42848	-2.88339	5e-05	Tryptophan synthase alpha chain chloroplastic
Zm00001d038177	-1.42856	-2.05886	0.00665	Probable carboxylesterase 17
Zm00001d013335	-1.43377	-1.80712	0.013	Endoplasmic reticulum oxidoreductin-1
Zm00001d032356	-1.43402	-1.81783	0.01755	Wall-associated receptor kinase 3
Zm00001d039825	-1.43656	-1.56056	0.0381	#N/A
Zm00001d051088	-1.43992	-2.98746	5e-05	Putative leucine-rich repeat receptor-like protein kinase family protein
Zm00001d046697	-1.44545	-2.48383	0.0003	Dihydroflavonol-4-reductase
Zm00001d046981	-1.44817	-2.13298	0.00285	Putative MYB DNA-binding domain superfamily protein
Zm00001d040597	-1.46039	-1.49539	0.04425	Protein SRG1
Zm00001d006808	-1.46123	-1.88987	0.00955	Expressed protein; protein
Zm00001d013787	-1.47079	-2.22754	0.00235	Secretory carrier-associated membrane protein 3
Zm00001d019411	-1.47985	-2.3898	0.0013	L-type lectin-domain containing receptor kinase V.9
Zm00001d028912	-1.48239	-2.08577	0.0048	UPF0481 protein
Zm00001d003209	-1.48451	-3.0205	5e-05	AAA-ATPase ASD mitochondrial
Zm00001d046681	-1.48981	-1.83615	0.0173	Glucomannan 4-beta-mannosyltransferase 2
Zm00001d043871	-1.49039	-1.83074	0.012	#N/A
Zm00001d030548	-1.49665	-2.09199	0.0056	2-oxoglutarate (2OG) and Fe(II)-dependent oxygenase superfamily protein
Zm00001d029258	-1.49705	-3.14158	5e-05	Protein kinase superfamily protein
Zm00001d052139	-1.49845	-1.71987	0.01795	Nitrate reductase
Zm00001d005837	-1.49896	-1.95138	0.0068	Zinc finger protein 8
Zm00001d039697	-1.50327	-1.60335	0.029	Cytochrome P450 monooxygenase
Zm00001d032527	-1.50686	-2.95638	0.00015	hydroxycinnamoyltransferase13
Zm00001d046554	-1.51687	-2.46208	0.0007	Copine-1%3B Copine-1 isoform 1%3B Copine-1 isoform 2
Zm00001d021150	-1.52157	-1.47642	0.0429	#N/A
Zm00001d030339	-1.5218	-2.09472	0.00295	Peptidyl-prolyl cis-trans isomerase
Zm00001d025099	-1.52308	-2.81325	0.0001	FPF1-like protein 1
Zm00001d029847	-1.52338	-1.85193	0.0127	U-box domain-containing protein 37
Zm00001d025924	-1.52825	-2.06078	0.0067	(+)-neomenthol dehydrogenase
Zm00001d025771	-1.52846	-1.83359	0.0149	#N/A
Zm00001d043890	-1.52988	-1.48753	0.02085	Protein MALE DISCOVERER 2
Zm00001d020984	-1.53105	-2.8272	5e-05	Probable sarcosine oxidase
Zm00001d029829	-1.53324	-2.42666	0.00135	U-box domain-containing protein 33
Zm00001d041873	-1.53412	-2.31292	0.00225	Protein kinase superfamily protein
Zm00001d052827	-1.53585	-2.44789	0.00125	Salicylate/benzoate carboxyl methyltransferase
Zm00001d038325	-1.53835	-2.80077	0.0004	#N/A
Zm00001d009106	-1.54335	-2.21284	0.00345	Putative RING zinc finger domain superfamily protein
Zm00001d044285	-1.55275	-1.92015	0.00555	calcineurin B-like10
Zm00001d013592	-1.55723	-1.90092	0.0044	#N/A
Zm00001d043654	-1.55842	-2.198	0.00335	S-adenosyl-L-methionine-dependent methyltransferases superfamily protein
Zm00001d017766	-1.5592	-2.47487	0.00135	nine-cis-epoxycarotenoid dioxygenase8
Zm00001d020886	-1.56112	-2.11256	0.00375	Aspartyl protease AED1
Zm00001d044157	-1.56402	-2.39242	0.0016	cytochrome P450 family 72 subfamily A polypeptide 8
Zm00001d044639	-1.56408	-3.10396	5e-05	L-type lectin-domain containing receptor kinase IX.1
Zm00001d029744	-1.56485	-3.3679	5e-05	flavone synthase typeI1
Zm00001d048342	-1.56569	-1.84238	0.01515	Probable serine/threonine-protein kinase Cx32 chloroplastic
Zm00001d010255	-1.56598	-1.74725	0.01645	Guanosine nucleotide diphosphate dissociation inhibitor 2
Zm00001d006117	-1.57186	-1.63798	0.0087	LRR receptor-like serine/threonine-protein kinase GSO1
Zm00001d052245	-1.5751	-1.66656	0.00995	Exocyst complex component SEC6
Zm00001d009939	-1.57732	-2.39809	0.00145	Probable WRKY transcription factor 50
Zm00001d017782	-1.57756	-2.45151	0.00145	SANT/MYB protein
Zm00001d016457	-1.58881	-1.83748	0.01605	Probable WRKY transcription factor 11
Zm00001d045843	-1.59018	-2.15271	0.00255	Aspartyl protease AED1
Zm00001d010755	-1.59252	-3.04704	0.0001	trehalose-6-phosphate synthase1
Zm00001d015999	-1.59479	-3.02489	0.00015	drug transmembrane transporters;antiporters
Zm00001d010870	-1.59774	-2.66044	0.0003	Glutathione S-transferase F13
Zm00001d014606	-1.60182	-3.2614	5e-05	Peroxidase 45
Zm00001d012710	-1.61137	-1.51934	0.0351	SGS domain-containing protein
Zm00001d016396	-1.6117	-2.35805	0.0012	ABC transporter A family member 7
Zm00001d048178	-1.61177	-1.39932	0.03745	Polyol transporter protein 4
Zm00001d038612	-1.61877	-1.6428	0.0412	Transcription factor bHLH112
Zm00001d024843	-1.62402	-3.26332	5e-05	1-aminocyclopropane-1-carboxylate oxidase15
Zm00001d038772	-1.62755	-1.63287	0.02645	CCCH transcription factor%3B CCCH transcription factor isoform 1%3B CCCH transcription factor isoform 2
Zm00001d025016	-1.63032	-2.73707	0.0002	Thioredoxin superfamily protein
Zm00001d043988	-1.6325	-2.84687	0.00015	chitinase chem5
Zm00001d035246	-1.63293	-3.07424	0.00015	Taxadien-5-alpha-ol O-acetyltransferase
Zm00001d012090	-1.63623	-2.31815	0.00175	#N/A
Zm00001d040463	-1.63644	-3.06079	5e-05	Magnesium-protoporphyrin IX monomethyl ester [oxidative] cyclase chloroplastic
Zm00001d013746	-1.63648	-1.76825	0.0198	#N/A
Zm00001d030682	-1.63963	-1.93006	0.00915	OSJNBb0004G23.8 protein; OSJNBb0085F13.3 protein
Zm00001d025799	-1.64277	-2.31449	0.00235	Calmodulin-binding receptor-like cytoplasmic kinase 3
Zm00001d014947	-1.65186	-3.44852	5e-05	Beta-fructofuranosidase 1%3B Invertase
Zm00001d004448	-1.65669	-2.05116	0.0055	Probable pectate lyase 8
Zm00001d047358	-1.65983	-3.09452	0.0001	Peroxidase K
Zm00001d049008	-1.66461	-2.0468	0.0099	Apyrase 1
Zm00001d037288	-1.66717	-3.11381	5e-05	Probable carboxylesterase 2
Zm00001d053133	-1.6752	-2.88867	0.00015	Protein kinase superfamily protein
Zm00001d037061	-1.67744	-2.12678	0.00275	Peroxidase 64
Zm00001d006755	-1.67981	-1.93409	0.0096	Disease resistance RPP13-like protein 4
Zm00001d015275	-1.68069	-1.84026	0.0189	Protein At-4/1
Zm00001d017050	-1.69147	-1.4623	0.0074	Protein kinase superfamily protein
Zm00001d018133	-1.69732	-2.05518	0.00095	#N/A
Zm00001d006360	-1.70159	-2.50898	0.001	Expansin-like A2
Zm00001d021459	-1.71588	-2.2658	0.00345	Auxin-responsive protein SAUR61
Zm00001d053965	-1.72247	-3.58972	5e-05	22.0 kDa heat shock protein
Zm00001d039330	-1.72837	-2.16671	0.0026	V-type proton ATPase subunit E3
Zm00001d038638	-1.73182	-1.78851	0.025	#N/A
Zm00001d009814	-1.73706	-3.30057	5e-05	Putative leucine-rich repeat receptor-like protein kinase family protein
Zm00001d044122	-1.73832	-1.98246	0.01345	Dihydroflavonol-4-reductase
Zm00001d045567	-1.7388	-2.66166	0.00075	WAT1-related protein
Zm00001d053055	-1.74167	-3.00465	5e-05	Dirigent protein 23
Zm00001d037935	-1.7429	-1.61953	0.03815	#N/A
Zm00001d021177	-1.74835	-3.01211	0.0001	#N/A
Zm00001d006082	-1.75494	-1.58927	0.03625	PIN-formed protein11
Zm00001d015224	-1.75705	-1.76441	0.02475	Salicylate/benzoate carboxyl methyltransferase
Zm00001d023611	-1.7623	-2.12124	0.00515	Putative leucine-rich repeat receptor-like protein kinase family protein
Zm00001d012899	-1.76623	-3.21543	5e-05	Cell number regulator 9
Zm00001d028819	-1.77119	-1.96969	0.0125	Probable pectinesterase/pectinesterase inhibitor 58
Zm00001d021655	-1.77634	-1.47364	0.04475	WAT1-related protein
Zm00001d002198	-1.78923	-2.45511	0.0021	Receptor-like serine/threonine-protein kinase SD1-8
Zm00001d003021	-1.79689	-2.56765	0.001	Wall-associated receptor kinase-like 8
Zm00001d024962	-1.79836	-1.56229	0.0356	PR5-like receptor kinase
Zm00001d014062	-1.80046	-2.71577	0.00045	Leucine Rich Repeat family protein expressed; protein
Zm00001d024800	-1.8023	-1.77171	0.01955	#N/A
Zm00001d018700	-1.80493	-2.33712	0.0028	Galactoside 2-alpha-L-fucosyltransferase
Zm00001d051093	-1.8071	-3.82952	5e-05	LRR receptor-like serine/threonine-protein kinase EFR
Zm00001d054044	-1.81354	-3.27411	5e-05	Catalase isozyme 3
Zm00001d047907	-1.81407	-2.91583	0.0003	Putative homeodomain-like transcription factor superfamily protein
Zm00001d038930	-1.82559	-2.41728	0.00215	Transcription factor MYB36
Zm00001d020351	-1.83824	-2.53086	0.001	Alpha-amylase 1
Zm00001d026366	-1.84094	-1.39673	0.0203	Putative SNF2-domain/RING finger domain/helicase domain protein
Zm00001d047523	-1.84238	-2.00019	0.00755	Probable WRKY transcription factor 30
Zm00001d006351	-1.84879	-1.9635	0.0132	Protein argonaute 1
Zm00001d003358	-1.85379	-2.09791	0.0116	Copper transport protein family
Zm00001d042134	-1.86057	-2.22094	0.00455	Amino-acid permease BAT1
Zm00001d022437	-1.86107	-2.90918	0.00025	Probable WRKY transcription factor 30
Zm00001d049242	-1.86456	-3.49157	5e-05	#N/A
Zm00001d021666	-1.8757	-2.9026	0.0002	isocitrate lyase1
Zm00001d008449	-1.87715	-3.27176	5e-05	#N/A
Zm00001d017709	-1.87726	-2.20095	0.00375	Secretory carrier-associated membrane protein 4
Zm00001d047829	-1.88106	-2.69704	0.00045	#N/A
Zm00001d016219	-1.88397	-3.36573	5e-05	receptor like protein 7
Zm00001d023843	-1.88907	-2.72363	0.0005	Calmodulin-binding protein 60 G
Zm00001d017019	-1.88952	-3.68678	5e-05	ATFP4
Zm00001d009468	-1.8954	-2.48281	0.0012	Putative AP2/EREBP transcription factor superfamily protein
Zm00001d029501	-1.90147	-2.31335	0.0034	#N/A
Zm00001d045190	-1.90777	-3.76434	5e-05	Putative WAK family receptor-like protein kinase
Zm00001d012574	-1.9121	-2.03974	0.00565	Probable inactive purple acid phosphatase 1
Zm00001d047437	-1.9172	-2.03609	0.00985	Protein kinase superfamily protein
Zm00001d014866	-1.92082	-1.53502	0.0426	Callose synthase 3
Zm00001d031384	-1.92442	-2.28189	0.0034	Protein kinase superfamily protein
Zm00001d027749	-1.92531	-3.84778	5e-05	Sulfate transporter 3.1
Zm00001d053916	-1.92655	-2.28176	0.0041	S-(+)-linalool synthase chloroplastic
Zm00001d009945	-1.93755	-1.77273	0.02655	Os05g0181800 protein; Unknow protein
Zm00001d050082	-1.94316	-1.56497	0.0456	Pectinesterase
Zm00001d048710	-1.94634	-1.89013	0.0195	benzoxazinone synthesis2
Zm00001d035162	-1.94666	-3.27712	5e-05	LHT1
Zm00001d049330	-1.94809	-1.89173	0.01555	#N/A
Zm00001d038484	-1.94954	-2.92361	5e-05	protein kinase-related
Zm00001d040777	-1.95738	-3.39531	5e-05	#N/A
Zm00001d044235	-1.95974	-3.78119	5e-05	#N/A
Zm00001d038993	-1.96098	-2.37889	0.00265	#N/A
Zm00001d031381	-1.96258	-1.75231	0.0196	Protein kinase superfamily protein
Zm00001d037398	-1.97294	-2.39287	0.00295	Putative lectin-like receptor protein kinase family protein
Zm00001d046745	-1.97993	-3.20803	5e-05	#N/A
Zm00001d039963	-1.98741	-3.46618	5e-05	Protein SAR DEFICIENT 1
Zm00001d018491	-1.98878	-2.2078	0.00525	#N/A
Zm00001d013782	-1.99025	-2.29187	0.003	LRR receptor-like serine/threonine-protein kinase EFR
Zm00001d003249	-1.99843	-1.62841	0.02945	Mitotic spindle checkpoint protein MAD2
Zm00001d027944	-2.00004	-2.12747	0.00745	Expressed protein; protein
Zm00001d022089	-2.00201	-1.68671	0.03875	EGG APPARATUS-1 protein
Zm00001d020628	-2.03041	-3.71547	5e-05	Cytochrome P450 84A1
Zm00001d051094	-2.03182	-3.32381	5e-05	Protein kinase domain containing protein
Zm00001d037397	-2.05119	-3.16456	5e-05	Putative lectin-like receptor protein kinase family protein
Zm00001d031379	-2.05469	-1.68139	0.0421	Serine--glyoxylate aminotransferase
Zm00001d022607	-2.05598	-2.12638	0.0112	early nodulin-like protein 16
Zm00001d048950	-2.06436	-3.76861	5e-05	Hevein-like preproprotein
Zm00001d031152	-2.06445	-2.83652	0.0002	Osmotin-like protein OSM34
Zm00001d030981	-2.08285	-2.84614	0.0005	Leucine-rich repeat protein kinase family protein
Zm00001d007485	-2.08312	-3.14928	0.0002	LRR receptor-like serine/threonine-protein kinase GSO2
Zm00001d013945	-2.08815	-1.79818	0.0227	Ripening-related protein 3
Zm00001d049213	-2.08852	-2.2715	0.00375	Sphinganine C4-monooxygenase 1
Zm00001d037681	-2.08922	-2.01833	0.0129	Vegetative storage protein 2
Zm00001d047952	-2.09325	-2.18941	0.0056	#N/A
Zm00001d047436	-2.09653	-4.30036	5e-05	AAA-ATPase ASD mitochondrial
Zm00001d009398	-2.13006	-3.25992	5e-05	Methylesterase 3
Zm00001d022496	-2.13349	-1.90678	0.014	Anther-specific proline-rich protein APG
Zm00001d003019	-2.13381	-3.59895	5e-05	Protein kinase superfamily protein
Zm00001d045210	-2.13861	-3.67269	5e-05	Dirigent
Zm00001d034427	-2.14395	-3.40647	5e-05	Systemin receptor SR160
Zm00001d045877	-2.14574	-3.45687	5e-05	#N/A
Zm00001d026488	-2.16746	-2.24503	0.00485	OSJNBb0022F16.11 protein; protein
Zm00001d034514	-2.17329	-3.40978	5e-05	Germin-like protein subfamily T member 1
Zm00001d018738	-2.18217	-3.63957	5e-05	pathogenesis related protein4
Zm00001d053135	-2.18518	-2.68615	0.001	D-mannose binding lectin family protein
Zm00001d021896	-2.18565	-2.89857	0.00065	L-type lectin-domain containing receptor kinase V.9
Zm00001d020138	-2.22304	-2.64709	0.00095	L-type lectin-domain containing receptor kinase IX.1
Zm00001d020148	-2.22919	-2.99558	0.0002	AT1G52290 (E=2e-016) | protein kinase family protein
Zm00001d047584	-2.23107	-1.8556	0.02585	Eukaryotic aspartyl protease family protein
Zm00001d044526	-2.23307	-3.59124	5e-05	Ran BP2/NZF zinc finger-like superfamily protein
Zm00001d015737	-2.2513	-3.95156	5e-05	Ran BP2/NZF zinc finger-like superfamily protein
Zm00001d039567	-2.25257	-2.33765	0.0046	LRR protein WM1.10
Zm00001d015925	-2.26158	-1.8273	0.0331	Serine/threonine-protein kinase AGC1-5
Zm00001d032787	-2.26677	-3.11968	0.00025	Phloem-specific lectin
Zm00001d004279	-2.27958	-3.80268	5e-05	18-cineole synthase 1 chloroplastic
Zm00001d003023	-2.2851	-2.8926	0.0007	Wall-associated receptor kinase-like 8
Zm00001d044010	-2.28534	-1.95461	0.0274	Probable WRKY transcription factor 30
Zm00001d006053	-2.2874	-2.45831	0.0025	NAC domain containing protein 38
Zm00001d032664	-2.29535	-2.0709	0.01815	cytokinin oxidase6
Zm00001d028721	-2.30936	-2.04505	0.0242	LOB domain protein 11
Zm00001d050259	-2.31169	-2.81213	5e-05	ABC transporter A family member 7
Zm00001d032332	-2.31233	-2.30601	0.00245	Quinone oxidoreductase-like protein At1g23740
Zm00001d041025	-2.32393	-2.66482	0.00105	Major facilitator superfamily protein
Zm00001d031221	-2.33201	-4.15817	5e-05	AAA-ATPase ASD mitochondrial
Zm00001d048416	-2.34255	-2.12466	0.01665	FAD/NAD(P)-binding oxidoreductase family protein
Zm00001d021638	-2.34995	-3.19058	0.00015	Protein HYPER-SENSITIVITY-RELATED 4
Zm00001d040780	-2.3515	-3.92524	5e-05	#N/A
Zm00001d019334	-2.35262	-1.75159	0.046	L-type lectin-domain containing receptor kinase V.9
Zm00001d046746	-2.36719	-4.37446	5e-05	#N/A
Zm00001d031372	-2.37192	-3.11377	0.0003	Protein kinase superfamily protein
Zm00001d022228	-2.37839	-1.96875	0.02305	Ribonuclease 1
Zm00001d034745	-2.39079	-4.56844	5e-05	Cell number regulator 7
Zm00001d014843	-2.39764	-1.83395	0.03165	NAC domain containing protein 36
Zm00001d015798	-2.40823	-3.36682	5e-05	Subtilisin-like protease SBT5.3
Zm00001d020674	-2.40849	-3.23033	5e-05	Probable potassium transporter 17
Zm00001d037513	-2.42099	-4.52065	5e-05	germin-like protein1
Zm00001d012900	-2.42566	-4.50008	5e-05	Cell number regulator 10
Zm00001d018701	-2.43926	-2.82781	0.00035	Galactoside 2-alpha-L-fucosyltransferase
Zm00001d028467	-2.44565	-2.27655	0.0068	#N/A
Zm00001d004401	-2.44759	-1.9305	0.04355	Germin-like protein subfamily 1 member 8
Zm00001d042143	-2.45525	-4.08522	5e-05	glucan endo-13-beta-glucosidase homolog1
Zm00001d025057	-2.45673	-3.93683	5e-05	NAD(P)-linked oxidoreductase superfamily protein
Zm00001d001943	-2.45725	-4.09689	5e-05	Beta-fructofuranosidase insoluble isoenzyme CWINV3
Zm00001d025519	-2.47322	-1.35528	0.03555	Protein LURP-one-related 6
Zm00001d035080	-2.48401	-2.56618	0.00315	#N/A
Zm00001d042371	-2.50136	-4.29267	5e-05	#N/A
Zm00001d002530	-2.50294	-1.92583	0.02995	#N/A
Zm00001d005394	-2.51524	-2.82558	0.00135	Fiber protein Fb34
Zm00001d025922	-2.5168	-3.26272	5e-05	(+)-neomenthol dehydrogenase
Zm00001d038178	-2.52085	-2.90843	0.0013	Probable carboxylesterase 17
Zm00001d002199	-2.52158	-2.14318	0.01535	Receptor-like serine/threonine-protein kinase SD1-8
Zm00001d022036	-2.52566	-2.13487	0.01825	Cysteine proteinases superfamily protein
Zm00001d049938	-2.52822	-1.33576	0.0049	kinesin-related protein8
Zm00001d043994	-2.52975	-3.06879	0.00055	Sphinganine C4-monooxygenase 1
Zm00001d003283	-2.55838	-3.72901	5e-05	Cytochrome P450 71B10
Zm00001d032084	-2.57794	-4.43887	5e-05	Chaperone DnaJ-domain superfamily protein
Zm00001d031158	-2.58001	-4.66169	5e-05	pathogenesis related protein5
Zm00001d011641	-2.6011	-2.59291	0.0035	Putative leucine-rich repeat receptor-like protein kinase family protein
Zm00001d024961	-2.60598	-3.95003	5e-05	Serine/threonine protein kinase
Zm00001d009705	-2.64496	-4.50314	5e-05	S-type anion channel SLAH3
Zm00001d018734	-2.64889	-2.28861	0.0113	Pathogenesis-related protein 1
Zm00001d042749	-2.6781	-2.03768	0.0271	Protein YLS9
Zm00001d028219	-2.72318	-2.69585	0.0032	ATMAP70-2
Zm00001d027537	-2.72764	-4.52705	5e-05	Cytochrome P450 CYP78A55
Zm00001d004847	-2.73865	-1.99474	0.0344	rRNA N-glycosidase
Zm00001d004305	-2.75052	-2.74818	0.00315	phosphate transporter protein13
Zm00001d032691	-2.77704	-4.70832	5e-05	MATH domain containing protein; Os10g0478500 protein
Zm00001d027525	-2.7797	-4.42618	5e-05	Basic endochitinase B
Zm00001d012266	-2.7861	-3.22444	0.0005	#N/A
Zm00001d044654	-2.80302	-2.34586	0.0175	LRR protein WM1.10
Zm00001d018727	-2.80627	-3.59342	5e-05	phytosulfokine peptide precursor1
Zm00001d021688	-2.80663	-2.76491	0.00285	Cysteine-rich receptor-like protein kinase 10
Zm00001d029274	-2.83338	-3.01901	0.0003	guaiacol peroxidase2
Zm00001d048865	-2.83465	-1.89522	0.0484	Putative cytochrome P450 superfamily protein
Zm00001d036364	-2.83559	-5.08842	5e-05	NAC domain containing protein 36
Zm00001d017629	-2.86778	-3.57335	5e-05	#N/A
Zm00001d003287	-2.90066	-4.20528	5e-05	nitrate transport4
Zm00001d036901	-2.93014	-3.02897	0.00195	Putative lectin-like receptor protein kinase family protein
Zm00001d032618	-2.9372	-4.93796	5e-05	Secretory protein
Zm00001d007381	-2.95534	-2.35427	0.013	#N/A
Zm00001d002434	-2.96945	-3.34106	0.0003	alternative oxidase3
Zm00001d048866	-2.97262	-3.00282	0.001	(Z)-3-hexen-1-ol acetyltransferase
Zm00001d028116	-2.98894	-4.64704	5e-05	#N/A
Zm00001d021897	-2.99999	-3.12409	0.0012	L-type lectin-domain containing receptor kinase V.9
Zm00001d024669	-3.00524	-2.0962	0.0189	Alpha-humulene/(-)-(E)-beta-caryophyllene synthase
Zm00001d043665	-3.01657	-3.89054	5e-05	#N/A
Zm00001d048013	-3.0238	-4.54354	5e-05	Calcium uniporter protein 4 mitochondrial
Zm00001d003483	-3.02926	-4.12624	5e-05	Cytokinin-O-glucosyltransferase 2
Zm00001d009599	-3.03023	-5.78585	5e-05	Putative homeodomain-like transcription factor superfamily protein%3B SANT/MYB protein
Zm00001d038490	-3.08052	-2.13464	0.0193	V-type proton ATPase subunit E2
Zm00001d051085	-3.1081	-4.97055	5e-05	Putative leucine-rich repeat receptor-like protein kinase family protein
Zm00001d042099	-3.11107	-2.02903	0.04725	Glutathione S-transferase
Zm00001d015870	-3.14322	-2.12495	0.00705	Acetamidase/Formamidase family protein
Zm00001d048949	-3.18739	-5.68649	5e-05	Hevein-like preproprotein
Zm00001d043344	-3.20697	-3.15693	0.00025	glutathione transferase8
Zm00001d029794	-3.21656	-5.45635	5e-05	Basic endochitinase B
Zm00001d038488	-3.2297	-2.79172	0.00665	#N/A
Zm00001d004738	-3.2301	-4.39461	5e-05	Protein ACCELERATED CELL DEATH 6
Zm00001d037749	-3.25977	-2.86493	0.0145	Putative HLH DNA-binding domain superfamily protein
Zm00001d004689	-3.28034	-5.65376	5e-05	O-methyltransferase ZRP4
Zm00001d012484	-3.29301	-2.3645	0.0089	Heavy metal transport/detoxification superfamily protein
Zm00001d052950	-3.32469	-2.40693	0.01415	Uclacyanin-2
Zm00001d044396	-3.32647	-2.68818	0.00775	Chlorophyll a-b binding protein 48%2C chloroplastic
Zm00001d011886	-3.32747	-3.46038	0.0009	Putative O-Glycosyl hydrolase superfamily protein
Zm00001d031366	-3.35636	-3.85461	5e-05	Protein kinase superfamily protein
Zm00001d010284	-3.36597	-4.28442	5e-05	Probable carboxylesterase 17
Zm00001d020793	-3.42255	-2.3011	0.03065	Cupredoxin superfamily protein
Zm00001d043458	-3.44023	-3.5191	0.0005	GDSL esterase/lipase
Zm00001d020495	-3.46586	-4.64434	5e-05	WRKY62-superfamily of TFs having WRKY and zinc finger domains
Zm00001d036256	-3.46685	-2.48757	0.0282	Phospholipase A1-Igamma1 chloroplastic
Zm00001d036946	-3.66324	-3.30209	0.0021	#N/A
Zm00001d049704	-3.74427	-3.18963	0.00835	HXXXD-type acyl-transferase family protein
Zm00001d037073	-3.76976	-2.37367	0.0415	hydroxycinnamoyltransferase3
Zm00001d032368	-3.80548	-3.81684	0.0003	Protein SAR DEFICIENT 1
Zm00001d052478	-3.95591	-3.91299	0.0002	Embryogenesis transmembrane protein-like
Zm00001d027957	-3.95661	-4.17288	5e-05	MADS-transcription factor 68
Zm00001d024471	-3.96665	-4.10289	0.0001	#N/A
Zm00001d013629	-4.02478	-5.17362	5e-05	cytochrome P450 family 87 subfamily A polypeptide 2
Zm00001d043968	-4.08054	-5.0785	5e-05	RAD-like 3
Zm00001d009610	-4.09551	-3.4802	0.00135	Acetamidase/Formamidase family protein
Zm00001d020492	-4.26439	-5.62607	5e-05	Probable WRKY transcription factor 40
Zm00001d039049	-4.34459	-3.79778	0.0027	Putative homeodomain-like transcription factor superfamily protein%3B SANT/MYB protein
Zm00001d032643	-4.45915	-3.32768	0.0171	#N/A
Zm00001d027524	-4.46329	-7.11261	5e-05	Basic endochitinase B
Zm00001d015811	-4.52848	-2.45998	0.0272	alpha/beta-Hydrolases superfamily protein
Zm00001d048644	-4.69297	-7.18794	5e-05	NEP-interacting protein 1
Zm00001d020163	-4.79266	-6.14922	5e-05	Protein DOWNY MILDEW RESISTANCE 6
Zm00001d004633	-4.98411	-4.61086	0.0007	Transmembrane amino acid transporter family protein
Zm00001d036539	-5.07466	-6.87319	5e-05	Blight-associated protein p12
Zm00001d011515	-5.31057	-6.65619	5e-05	RAD-like 3
Zm00001d025059	-6.59476	-5.93199	0.00165	Germin-like protein subfamily 1 member 8
