# Supplementary material for: Natural variation in a type-A response regulator confers maize chilling tolerance
Source: Nat Commun. 2021 Aug 5;12:4713. doi: 10.1038/s41467-021-25001-y (PMC8342596; doi:10.1038/s41467-021-25001-y)
Supplement: Supplementary file 5 — Supplementary Data 3 [file 41467_2021_25001_MOESM5_ESM.xlsx]

## Sheet: ZmRR1 regulated genes(4oC)
Supplementary Data 3. ZmRR1 regulated genes under cold conditions (4°C)
Significant DEGs were shown that identified with a P value of differential expression above the threshold (P < 0.05, fold change > 2). The gene functional description is based on MaizeGDB.
test_id	log2(fold_change)	test_stat	p_value	description
Zm00001d001865	10.3596	13.6071	5e-05	cytokinin response regulator1
Zm00001d011847	7.597	5.68937	0.028	Putative HLH DNA-binding domain superfamily protein
Zm00001d017799	5.67183	6.88074	5e-05	Exonuclease family protein
Zm00001d035119	5.40987	4.01798	0.0225	ACT domain-containing protein ACR8
Zm00001d007403	5.40559	6.03226	5e-05	Chalcone synthase WHP1
Zm00001d052532	4.92584	8.53097	5e-05	Major facilitator superfamily protein
Zm00001d014914	4.80844	3.60662	0.01695	Leucoanthocyanidin dioxygenase
Zm00001d033846	4.38901	3.73557	0.0029	#N/A
Zm00001d028228	4.28836	1.50005	0.0029	multidrug and toxic compound extrusion3
Zm00001d026147	4.07098	3.46572	0.0008	plant color component at R1
Zm00001d034848	4.03973	3.03635	0.0105	Cytochrome P450 71B10
Zm00001d038342	3.93705	2.24212	0.03105	RING/FYVE/PHD zinc finger superfamily protein
Zm00001d039713	3.9302	3.81103	0.00045	tonoplast intrinsic protein4
Zm00001d005775	3.92957	2.02055	0.0007	Cellulose synthase A catalytic subunit 7 [UDP-forming]
Zm00001d033552	3.92001	2.72051	5e-05	ATPase 4 plasma membrane-type
Zm00001d004921	3.8721	2.83782	0.01145	benzoxazinone synthesis14
Zm00001d004366	3.85524	2.45745	0.0063	UDP-glycosyltransferase 74B1
Zm00001d005148	3.48641	1.56171	0.0301	Myristoyl-acyl carrier protein thioesterase
Zm00001d001960	3.41703	5.19606	5e-05	Naringenin2-oxoglutarate 3-dioxygenase
Zm00001d004481	3.30051	1.50317	0.0296	#N/A
Zm00001d034995	3.26762	2.22759	0.0435	DUF679 domain membrane protein 7
Zm00001d021026	3.19777	2.32917	0.0166	Protein capI
Zm00001d032858	3.12833	4.07669	5e-05	kaurene synthase1
Zm00001d020887	3.0921	2.49891	0.0122	Aspartyl protease AED1
Zm00001d009567	3.09209	3.57064	0.00025	Fasciclin-like arabinogalactan protein 7
Zm00001d053740	3.09082	3.34488	0.001	Uncharacterised conserved protein UCP015417 vWA
Zm00001d003757	3.0144	2.43447	0.013	Bifunctional inhibitor/lipid-transfer protein/seed storage 2S albumin superfamily protein
Zm00001d015614	2.97915	1.96988	0.0459	Transcription factor MYB44
Zm00001d006446	2.96504	6.15323	5e-05	salmon silk2
Zm00001d032854	2.92733	2.65495	0.0027	Peroxidase 59
Zm00001d044683	2.91043	5.23231	5e-05	Probable chalcone--flavonone isomerase 3
Zm00001d046490	2.9034	1.70713	0.0375	NADP-dependent oxidoreductase P2%3B Putative alcohol dehydrogenase superfamily protein
Zm00001d034844	2.8987	2.18764	0.0328	Nucleotide-diphospho-sugar transferase family protein
Zm00001d011393	2.88664	4.46926	5e-05	S-type anion channel SLAH3
Zm00001d014613	2.8601	2.99744	0.0021	Xyloglucan endotransglucosylase/hydrolase protein 23
Zm00001d022460	2.81248	2.26416	0.016	Probable pectinesterase/pectinesterase inhibitor 40
Zm00001d037784	2.80686	4.9832	5e-05	salmon silks1
Zm00001d013089	2.78533	1.50449	0.0311	Bifunctional inhibitor/lipid-transfer protein/seed storage 2S albumin superfamily protein
Zm00001d039262	2.74405	4.04242	5e-05	Protein NUCLEAR FUSION DEFECTIVE 6 chloroplastic/mitochondrial
Zm00001d032223	2.71681	1.95764	0.02615	Gibberellin 20 oxidase 2
Zm00001d002758	2.70835	0.86607	0.02915	DeSI-like protein
Zm00001d006948	2.70811	2.28695	0.01345	Cytochrome P450 709B2
Zm00001d009899	2.67061	2.75904	0.0028	Probable pectinesterase/pectinesterase inhibitor 7
Zm00001d044455	2.659	1.728	0.0352	OSJNBb0091E11.19 protein
Zm00001d040526	2.63553	2.61532	0.00255	Os05g0140333 protein
Zm00001d017788	2.62606	3.71272	5e-05	Dof zinc finger protein DOF2.1
Zm00001d018431	2.62056	2.96555	0.00105	Wall-associated receptor kinase-like 8
Zm00001d023927	2.61818	1.86422	0.0314	Zinc finger CCCH domain-containing protein 30
Zm00001d010380	2.61061	2.98252	0.00105	Zinc finger CCCH domain-containing protein 23
Zm00001d029195	2.60623	3.44281	0.0001	terpene synthase8
Zm00001d022524	2.6042	2.26712	0.0162	WUSCHEL-related homeobox 11
Zm00001d043610	2.57418	2.18138	0.0197	#N/A
Zm00001d010358	2.57176	1.7896	0.00675	Malic enzyme
Zm00001d044685	2.55342	5.09639	5e-05	Non-specific lipid-transfer protein
Zm00001d003016	2.55077	3.52342	5e-05	phenylalanine ammonia lyase2
Zm00001d015969	2.54818	2.2223	0.0166	IQ-domain 21
Zm00001d003668	2.52943	3.12185	0.0004	Subtilisin-like protease SBT1.9
Zm00001d013798	2.51357	2.55916	0.0048	Cycloartenol synthase
Zm00001d025541	2.5074	2.10762	0.0218	Eukaryotic aspartyl protease family protein
Zm00001d049071	2.49732	1.84322	0.04735	Peroxidase superfamily protein
Zm00001d002350	2.47236	4.56179	5e-05	kaurene synthase2
Zm00001d042683	2.47037	3.99323	5e-05	POT family protein
Zm00001d002594	2.45486	2.08884	0.021	Transcription repressor OFP6
Zm00001d018809	2.44981	2.3789	0.00385	glutathione transferase6
Zm00001d019546	2.4462	2.53175	0.00235	Desiccation-associated protein
Zm00001d046838	2.44129	4.03067	5e-05	Putative receptor-like protein kinase family protein
Zm00001d045774	2.4234	2.8288	0.00235	Embryogeneis transmembrane protein
Zm00001d052946	2.39544	2.0838	0.01815	OSJNBb0045P24.5 protein
Zm00001d016095	2.39535	2.00222	0.0254	Transcription factor SPEECHLESS
Zm00001d019537	2.37652	1.9794	0.0218	Inositol transporter 4
Zm00001d051787	2.36313	3.48767	5e-05	3-ketoacyl-CoA synthase
Zm00001d044228	2.35983	2.44945	0.00185	thiamine biosynthesis2
Zm00001d010356	2.3579	3.46652	5e-05	PIF / Ping-Pong family of plant transposases
Zm00001d002347	2.35573	4.7365	5e-05	Bifunctional inhibitor/lipid-transfer protein/seed storage 2S albumin superfamily protein
Zm00001d022457	2.34924	4.12236	5e-05	peroxidase3
Zm00001d032467	2.34398	2.24181	0.0074	Cytochrome P450 84A1
Zm00001d019280	2.32783	1.32761	0.03185	Cytidine/deoxycytidylate deaminase family protein
Zm00001d005932	2.3192	3.4926	5e-05	Aldose reductase
Zm00001d005591	2.3191	1.98813	0.02505	OSJNBa0089E12.13 protein; protein
Zm00001d052673	2.31533	4.9586	5e-05	Chalcone synthase C2
Zm00001d035588	2.30508	2.69885	0.00245	Serine/threonine-protein kinase
Zm00001d025572	2.2987	3.23454	0.00015	Sugar transport protein 5
Zm00001d038532	2.29429	1.61131	0.049	Non-specific lipid transfer protein GPI-anchored 2
Zm00001d018161	2.27575	4.43067	5e-05	Ferredoxin--nitrite reductase chloroplastic
Zm00001d027809	2.26842	2.11435	0.00165	Pollenless3
Zm00001d018206	2.2483	4.25822	5e-05	Nitrate reductase [NADH] 2
Zm00001d039993	2.24273	2.15773	0.0086	#N/A
Zm00001d034513	2.23008	3.0731	0.0004	Lipid binding protein
Zm00001d017077	2.2256	4.78174	5e-05	red aleurone1
Zm00001d044111	2.22469	1.86885	0.02705	Catalytic/ hydrolase
Zm00001d035899	2.22078	4.36918	5e-05	Pectin lyase-like superfamily protein
Zm00001d038909	2.20842	2.00935	0.0131	Putative RING zinc finger domain superfamily protein
Zm00001d049145	2.20215	2.11819	0.00935	Putative CRINKLY4-like receptor protein kinase family protein
Zm00001d017429	2.19754	2.95863	0.0004	Iron-phytosiderophore transporter yellow stripe 1
Zm00001d047276	2.18162	1.6998	0.0328	brittle stalk2
Zm00001d033231	2.17836	1.33243	0.04865	Expansin-B4
Zm00001d015477	2.16127	2.61352	0.0015	Protein ECERIFERUM 3
Zm00001d016841	2.1585	4.165	5e-05	monooxygenase 1
Zm00001d038125	2.14692	1.68767	0.0399	#N/A
Zm00001d028349	2.141	2.73297	0.00125	Peroxidase 59
Zm00001d047468	2.12338	1.54685	0.00375	aberrant pollen transmission1
Zm00001d039224	2.10769	2.30642	0.00435	#N/A
Zm00001d016765	2.09214	1.74979	0.0375	Protein kinase superfamily protein
Zm00001d040836	2.08246	2.38171	0.0053	Glutaredoxin-C13
Zm00001d006481	2.07882	2.08688	0.0098	BNR/Asp-box repeat family protein
Zm00001d029339	2.06672	3.92969	5e-05	Transcription factor bHLH47
Zm00001d007830	2.05026	3.82719	5e-05	Leucine-rich repeat extensin-like protein 6
Zm00001d046184	2.04401	3.73096	5e-05	Peroxidase 52
Zm00001d004495	2.04252	1.78142	0.0325	WEB family protein
Zm00001d049217	2.04098	2.16807	0.00415	Senescence-specific cysteine protease SAG12
Zm00001d021535	2.03758	2.53458	0.00145	LRR receptor-like serine/threonine-protein kinase GSO1
Zm00001d007718	2.03668	2.27028	0.0024	benzoxazinone synthesis13
Zm00001d036617	2.03244	1.80002	0.02935	Protein LIGHT-DEPENDENT SHORT HYPOCOTYLS 5
Zm00001d043089	2.02617	2.42343	0.0025	Calcium uniporter protein 5 mitochondrial
Zm00001d035055	2.02318	3.04372	0.0002	Peroxidase R15
Zm00001d029391	2.02203	1.76846	0.011	Phospho-2-dehydro-3-deoxyheptonate aldolase 2 chloroplastic
Zm00001d042636	2.02202	2.24043	0.0059	Amino acid permease 6
Zm00001d034414	2.01904	2.4472	0.0025	Lipid transfer protein
Zm00001d053091	2.01616	2.57926	0.00155	Adagio protein 3
Zm00001d023811	2.01572	1.69222	0.0379	Pathogenesis-related protein STH-21
Zm00001d048471	1.99792	2.16222	0.01005	Putative knotted-like transcription factor family protein
Zm00001d003669	1.9906	2.05582	0.01095	#N/A
Zm00001d014623	1.98736	1.72601	0.0373	AAA-ATPase ASD mitochondrial
Zm00001d017466	1.97821	1.86196	0.01945	Ethylene-responsive transcription factor ERF105
Zm00001d039119	1.96666	3.37038	5e-05	Putative MYB DNA-binding domain superfamily protein
Zm00001d028651	1.95325	3.86478	5e-05	Cysteine-rich repeat secretory protein 55
Zm00001d029318	1.94912	2.38706	0.0032	Probable polyamine transporter
Zm00001d024946	1.94694	1.94337	0.01985	flavone synthase typeII1
Zm00001d007827	1.94522	4.20035	5e-05	early light inducible protein1
Zm00001d022303	1.94286	1.516	0.04615	11-beta-hydroxysteroid dehydrogenase 1A
Zm00001d034641	1.93717	1.93809	0.01915	ZFP16-2
Zm00001d015914	1.93475	3.5527	5e-05	sugars will eventually be exported transporter4b
Zm00001d020717	1.92947	4.17169	5e-05	abscisic acid 8'-hydroxylase4
Zm00001d019507	1.92804	3.44209	5e-05	Cellulose synthase-7
Zm00001d041578	1.92266	2.23275	0.00795	Expressed protein; protein
Zm00001d041844	1.91901	1.72008	0.00325	Probable methyltransferase PMT25
Zm00001d037383	1.91885	4.20227	5e-05	UDP-glycosyltransferase 72B1
Zm00001d020533	1.91882	2.30843	0.0037	Putative leucine-rich repeat receptor-like serine/threonine-protein kinase
Zm00001d020980	1.91053	3.2903	5e-05	Probable mitochondrial adenine nucleotide transporter BTL1
Zm00001d040793	1.90767	1.35292	0.04455	#N/A
Zm00001d053352	1.90259	1.7945	0.0231	Late embryogenesis abundant (LEA) hydroxyproline-rich glycoprotein family
Zm00001d019597	1.90071	1.69816	0.03485	Fiber protein Fb34
Zm00001d007868	1.89436	1.83588	0.0184	Transcription factor TCP2
Zm00001d026051	1.89363	1.78181	0.01605	BTB/POZ domain-containing protein
Zm00001d045055	1.8921	1.91076	0.01835	Anthocyanidin 3-O-glucosyltransferase
Zm00001d048020	1.87985	1.80799	0.0186	hemoglobin1
Zm00001d032481	1.87824	3.24764	0.0001	#N/A
Zm00001d047671	1.87555	1.87518	0.0212	Transcription factor MYB12
Zm00001d014748	1.87494	1.82788	0.02435	(Z)-3-hexen-1-ol acetyltransferase
Zm00001d040527	1.87127	1.72136	0.02325	Transcription factor MYB86
Zm00001d025752	1.86831	2.65706	0.00035	Transcription factor bHLH68
Zm00001d006212	1.86282	2.7568	0.0003	Two-component response regulator-like APRR9
Zm00001d015638	1.8555	1.19551	0.0307	#N/A
Zm00001d018017	1.85053	1.58711	0.04865	#N/A
Zm00001d038863	1.84906	1.99549	0.01235	Transcription factor bHLH87
Zm00001d028170	1.84483	2.08162	0.0101	Dopamine beta-monooxygenase
Zm00001d043854	1.84169	1.68255	0.02175	Cytochrome b561 and DOMON domain-containing protein
Zm00001d050406	1.84115	2.24778	0.00045	Probable mannan synthase 7
Zm00001d041672	1.83696	1.84192	0.02185	Histone H3.2
Zm00001d023869	1.83548	2.05739	0.01055	Glutaredoxin-C13
Zm00001d051313	1.83475	1.80616	0.02505	Leucine-rich repeat (LRR) family protein
Zm00001d032408	1.83444	2.32286	0.00365	G-type lectin S-receptor-like serine/threonine-protein kinase B120
Zm00001d023994	1.83141	3.73845	5e-05	Beta-glucosidase%2C chloroplastic
Zm00001d047796	1.82949	3.99881	5e-05	Trifunctional UDP-glucose 46-dehydratase/UDP-4-keto-6-deoxy-D-glucose 35-epimerase/UDP-4-keto-L-rhamnose-reductase RHM2
Zm00001d021973	1.8283	1.68876	0.0278	Protein SHORT-ROOT
Zm00001d012510	1.81383	3.29289	5e-05	Putative cytochrome P450 superfamily protein
Zm00001d048474	1.81173	3.08471	5e-05	MADS1
Zm00001d011405	1.80948	2.91636	0.0001	ATP binding microtubule motor family protein
Zm00001d025338	1.80404	2.18142	0.0053	#N/A
Zm00001d039956	1.79876	2.55571	0.00085	hydroxycinnamoyltransferase8
Zm00001d017989	1.79553	1.91991	0.0197	GDSL esterase/lipase
Zm00001d043019	1.79218	1.5166	0.01825	Laccase-13
Zm00001d038275	1.79034	1.53784	0.0476	Auxin transporter-like protein 1
Zm00001d037439	1.78893	1.67083	0.0253	ZCN11%3B ZCN11 isoform 1%3B ZCN11 isoform 2
Zm00001d038511	1.78836	1.78088	0.02645	gibberellin 1617-oxidase1
Zm00001d009416	1.78638	2.62777	0.0011	Jacalin-related lectin 19
Zm00001d053960	1.78315	2.38791	0.0022	3-isopropylmalate dehydratase large subunit
Zm00001d012321	1.77443	3.49996	5e-05	Nematode resistance protein-like HSPRO2
Zm00001d003193	1.77006	1.94824	0.01075	basic helix-loop-helix (bHLH) DNA-binding superfamily protein
Zm00001d020787	1.76995	1.64704	0.03065	Putative clathrin assembly protein
Zm00001d047452	1.76634	3.52136	5e-05	Putative cytochrome P450 superfamily protein
Zm00001d023941	1.76376	3.73705	5e-05	Carbohydrate transporter/ sugar porter
Zm00001d053830	1.76281	2.59097	0.001	early nodulin-like protein 9
Zm00001d016831	1.76058	1.59203	0.0451	Tubulin-folding cofactor C
Zm00001d019398	1.75991	2.60285	0.00145	ABC transporter G family member 11
Zm00001d026554	1.75902	2.31766	0.0023	Heavy metal transport/detoxification superfamily protein
Zm00001d012562	1.75843	1.86934	0.01475	Probable sugar phosphate/phosphate translocator
Zm00001d008909	1.75393	1.93383	0.01085	gibberellin 2-oxidase9
Zm00001d038911	1.74909	1.63804	0.0351	Non-specific lipid-transfer protein 2
Zm00001d005451	1.74892	2.36864	5e-05	Cellulose synthase A catalytic subunit 5 [UDP-forming]
Zm00001d031732	1.74018	3.12984	0.0001	BAG family molecular chaperone regulator 1
Zm00001d024273	1.73576	1.93433	0.01525	stearoyl-acyl-carrier-protein desaturase10
Zm00001d046774	1.73194	1.84939	0.01565	Zinc finger protein WIP2
Zm00001d012819	1.72746	1.65117	0.0344	Protein SRG1
Zm00001d044038	1.72238	2.75513	0.0004	Tetratricopeptide repeat (TPR)-like superfamily protein
Zm00001d019228	1.71832	2.73054	0.00035	ZIP zinc/iron transport family protein
Zm00001d049103	1.716	1.67502	0.03095	Cysteine/Histidine-rich C1 domain family protein
Zm00001d051334	1.71493	1.89512	0.01445	HXXXD-type acyl-transferase family protein
Zm00001d029260	1.70959	1.63127	0.0108	Stomatal closure-related actin-binding protein 1
Zm00001d001803	1.70911	1.69963	0.0253	Plasma-membrane choline transporter family protein
Zm00001d020332	1.70126	2.5152	0.00135	Ubiquitin-protein ligase
Zm00001d002837	1.69878	1.90089	0.01315	Transmembrane ascorbate ferrireductase 1
Zm00001d028428	1.69629	3.70574	5e-05	Calcium-binding EF-hand family protein
Zm00001d040399	1.69591	2.80668	0.00045	Peroxidase 24
Zm00001d004635	1.69017	1.84913	0.01365	Leucine-rich repeat protein kinase family protein
Zm00001d028572	1.68752	2.63985	0.00015	Mannose-1-phosphate guanylyltransferase 1
Zm00001d044339	1.68631	3.56791	5e-05	aldehyde dehydrogenase3
Zm00001d048507	1.68597	2.55162	0.0001	Major Facilitator family protein%3B Major Facilitator superfamily protein
Zm00001d010428	1.6839	1.50688	0.02075	#N/A
Zm00001d043031	1.67856	2.6141	0.00075	Nodulin-like protein
Zm00001d024960	1.67516	1.88053	0.0077	Bowman-Birk type trypsin inhibitor
Zm00001d041842	1.6741	3.42754	5e-05	Amino acid permease 2
Zm00001d034345	1.66875	3.64566	5e-05	Ferredoxin--NADP reductase root isozyme 1 chloroplastic
Zm00001d019149	1.66738	2.96088	0.00015	cellulose synthase4
Zm00001d019669	1.66571	1.84505	0.0189	cinnamoyl CoA reductase2
Zm00001d038873	1.66557	1.52112	0.0449	plant/F18B13-26 protein
Zm00001d003365	1.66272	1.7983	0.0209	#N/A
Zm00001d044819	1.65948	1.88278	0.00605	Myosin-9
Zm00001d002168	1.65887	2.18205	0.00345	Receptor-like serine/threonine-protein kinase SD1-8
Zm00001d006536	1.65878	1.79034	0.0174	Cysteine-rich receptor-like protein kinase 10
Zm00001d032946	1.65502	1.54223	0.0402	Chitinase 1
Zm00001d003044	1.63943	2.4654	0.00085	Beta-glucosidase 47
Zm00001d033296	1.63938	1.70121	0.0167	Protein DETOXIFICATION 35
Zm00001d044181	1.62893	3.23217	5e-05	S-type anion channel SLAH3
Zm00001d045054	1.62582	2.50385	0.00125	sesquiterpene cyclase1
Zm00001d043327	1.62429	1.44549	0.01015	Subtilisin-like protease SBT2.1
Zm00001d051161	1.61929	2.56788	0.00065	phenylalanine ammonia lyase3
Zm00001d027593	1.61748	2.13146	0.00615	proteasome component3
Zm00001d051316	1.61537	1.95141	0.007	Putative homeodomain-like transcription factor superfamily protein isoform 1%3B Putative homeodomain-like transcription factor superfamily protein isoform 2
Zm00001d016175	1.6111	2.04931	0.00915	Homeodomain-like superfamily protein
Zm00001d012933	1.60902	1.57903	0.0449	Mitotic-spindle organizing protein 1A
Zm00001d034917	1.609	1.57891	0.04115	GDSL esterase/lipase EXL3
Zm00001d051863	1.60759	1.57203	0.0379	Putative cytochrome P450 superfamily protein
Zm00001d036768	1.60723	3.09459	5e-05	Transcription factor MYB44
Zm00001d008961	1.60364	1.75227	0.0236	#N/A
Zm00001d049187	1.60316	3.54048	5e-05	phosphogluconate dehydrogenase3
Zm00001d017666	1.59713	3.52659	5e-05	Protein NRT1/ PTR FAMILY 7.2
Zm00001d037701	1.59525	1.55294	0.0407	cytochrome P450 family 96 subfamily A polypeptide 1
Zm00001d031290	1.59449	1.55678	0.0423	Probable E3 ubiquitin-protein ligase XERICO
Zm00001d033917	1.59309	3.23945	5e-05	Endo-1%2C4-beta-glucanase Cel1
Zm00001d033475	1.59219	2.09268	0.0049	Cation/calcium exchanger 2
Zm00001d037636	1.58965	2.86527	0.00015	Cellulose synthase-2%3B Cellulose synthase2
Zm00001d027431	1.58946	2.32139	0.00145	knotted related homeobox1
Zm00001d028984	1.5893	3.38422	5e-05	Myb-related protein 2
Zm00001d033931	1.58186	2.90934	0.00015	Alcohol dehydrogenase 1
Zm00001d047252	1.58027	3.17635	5e-05	#N/A
Zm00001d003657	1.58004	1.65378	0.0247	Protein SCARECROW
Zm00001d051754	1.56768	2.39585	0.0006	aldehyde dehydrogenase2
Zm00001d013210	1.5658	2.51974	0.00125	#N/A
Zm00001d048222	1.56326	1.60432	0.0341	Ras-related protein RABA4a
Zm00001d037540	1.55762	2.96656	5e-05	Fasciclin-like arabinogalactan protein 2
Zm00001d009088	1.54546	1.7066	0.02355	myb transcription factor95
Zm00001d043200	1.54283	1.81663	0.01405	#N/A
Zm00001d052733	1.5426	1.62673	0.0264	BAG family molecular chaperone regulator 1
Zm00001d020923	1.53991	2.03682	0.0071	Zinc finger protein
Zm00001d021695	1.53896	3.28034	5e-05	O-Glycosyl hydrolases family 17 protein
Zm00001d026297	1.53892	1.54569	0.0452	Proline-rich family protein
Zm00001d017900	1.52897	1.82769	0.0161	Dof zinc finger protein DOF5.4
Zm00001d031321	1.5289	1.59057	0.02745	Pentatricopeptide repeat-containing protein mitochondrial
Zm00001d036951	1.52688	2.63023	0.00025	glutathione transferase19
Zm00001d008795	1.52464	1.90077	0.00685	UDP-glycosyltransferase 74B1
Zm00001d010212	1.52197	2.01623	0.0058	Beta-galactosidase
Zm00001d039771	1.51977	1.64291	0.0306	#N/A
Zm00001d009071	1.51809	1.92344	0.0108	sugars will eventually be exported transporter17b
Zm00001d032433	1.51801	1.59152	0.0273	#N/A
Zm00001d028689	1.51756	1.68814	0.028	ATPase%2C coupled to transmembrane movement of substances
Zm00001d036439	1.51521	2.04599	0.0091	Arogenate dehydrogenase isoform 2
Zm00001d037382	1.51189	1.87498	0.01555	UDP-glycosyltransferase 72B1
Zm00001d047201	1.51183	3.02886	0.0001	Serine carboxypeptidase-like 40
Zm00001d037828	1.51171	2.1403	0.00465	GDSL esterase/lipase
Zm00001d012254	1.51072	1.7999	0.015	Putative patellin family protein
Zm00001d021697	1.5068	2.66554	0.0004	O-Glycosyl hydrolases family 17 protein
Zm00001d006614	1.50189	1.55328	0.03125	Probable protein phosphatase 2C 1
Zm00001d017288	1.50066	3.2966	5e-05	Aquaporin PIP2-4
Zm00001d012292	1.49819	1.8054	0.0138	Glucan endo-13-beta-glucosidase 14
Zm00001d043634	1.49737	2.83551	0.00025	Protein BRASSINOSTEROID INSENSITIVE 1
Zm00001d043830	1.48959	1.85421	0.0167	DUF4228 domain protein
Zm00001d043196	1.48939	2.07913	0.0046	DNA glycosylase superfamily protein
Zm00001d031555	1.48647	1.62587	0.03185	Membrane protein
Zm00001d042777	1.48516	1.45196	0.01535	Basic leucine zipper protein%3B Liguleless2
Zm00001d051001	1.48477	2.27475	0.00185	Glyceraldehyde-3-phosphate dehydrogenase 3%2C cytosolic
Zm00001d023477	1.47921	1.54805	0.02985	#N/A
Zm00001d049224	1.47748	1.50095	0.0364	CRP7 - Cysteine-rich family protein precursor expressed
Zm00001d001747	1.47703	1.77027	0.02025	#N/A
Zm00001d044202	1.47662	1.67672	0.02365	alpha/beta-Hydrolases superfamily protein
Zm00001d047694	1.47306	1.95576	0.0088	Glycosyltransferase 5
Zm00001d012709	1.47057	1.53094	0.0332	Interactor of constitutive active ROPs 1
Zm00001d011716	1.47046	2.14262	0.0052	Protein PLASTID MOVEMENT IMPAIRED 1-RELATED 1
Zm00001d042114	1.46955	2.77599	0.00035	#N/A
Zm00001d006116	1.46859	1.78732	0.017	ZCN18
Zm00001d028440	1.46594	1.86746	0.01055	Probable carboxylesterase 8
Zm00001d046188	1.46472	1.61322	0.03695	AT5g56980/MHM17_10
Zm00001d044389	1.46069	2.08675	0.0057	calcineurin B-like5
Zm00001d007251	1.4584	1.52754	0.0379	Adenine/guanine permease AZG2
Zm00001d034015	1.4551	2.70793	0.00015	exoglucanase1
Zm00001d005394	1.4549	1.75727	0.0173	Fiber protein Fb34
Zm00001d018445	1.45317	2.96364	5e-05	phosphate transporter3
Zm00001d009487	1.45182	1.71167	0.0198	DUF4228 domain protein
Zm00001d006658	1.45158	1.35902	0.0393	Glucan endo-13-beta-glucosidase 4
Zm00001d008210	1.45083	1.74378	0.01115	Germin-like protein subfamily 2 member 1
Zm00001d020638	1.44659	1.71108	0.0143	Protein GAMETE EXPRESSED 1
Zm00001d007016	1.44273	1.60605	0.03485	Disease resistance protein RGA2
Zm00001d036175	1.43738	1.86774	0.0129	GDSL esterase/lipase APG
Zm00001d023524	1.43385	1.92205	0.0122	Serine/threonine-protein kinase
Zm00001d051989	1.42822	1.45272	0.04365	#N/A
Zm00001d025699	1.41618	1.66373	0.0236	Nucleotide binding protein
Zm00001d020583	1.41085	1.75017	0.02125	Galactosyltransferase family protein
Zm00001d018106	1.40912	2.74917	0.00015	Protein EXORDIUM
Zm00001d027363	1.40669	2.43089	0.00105	dihydrodipicolinate reductase1
Zm00001d015291	1.40065	1.44809	0.04675	Probable LRR receptor-like serine/threonine-protein kinase
Zm00001d047923	1.39949	2.50493	0.00045	Putative DUF869 domain containing family protein
Zm00001d034049	1.39837	2.27432	0.0029	Brittle stalk-2-like protein 3
Zm00001d003009	1.39786	1.5006	0.04535	senescence regulator
Zm00001d012035	1.39731	1.63388	0.02325	Whole genome shotgun sequence of line PN40024 scaffold_35.assembly12x (Fragment)
Zm00001d052205	1.3962	2.22081	0.0024	Protein EXORDIUM
Zm00001d001694	1.39334	1.6967	0.0241	#N/A
Zm00001d034569	1.39328	1.83769	0.0138	Cytokinin-O-glucosyltransferase 2
Zm00001d018827	1.39085	1.53088	0.0438	Glutaredoxin family protein
Zm00001d044373	1.38917	2.43049	0.00115	Leucine-rich repeat extensin-like protein 3
Zm00001d022327	1.38915	2.95335	5e-05	Probable carboxylesterase 18
Zm00001d014166	1.3889	2.48295	0.00125	Putative calcium-transporting ATPase 13 plasma membrane-type
Zm00001d020396	1.38677	2.92938	5e-05	trehalose-6-phosphate synthase13
Zm00001d007188	1.38555	1.84272	0.0143	ETHYLENE INSENSITIVE 3-like 2 protein
Zm00001d014614	1.38228	2.86502	5e-05	Probable xyloglucan endotransglucosylase/hydrolase protein 21
Zm00001d013296	1.38221	3.04536	5e-05	ATP sulfurylase 1 chloroplastic
Zm00001d008327	1.38055	2.07527	0.00375	H/ACA ribonucleoprotein complex subunit 4
Zm00001d017591	1.37903	1.77987	0.014	Ethylene-responsive transcription factor ERF025
Zm00001d020752	1.37485	1.5856	0.02905	Serine carboxypeptidase-like 40
Zm00001d022259	1.37438	1.6643	0.02565	Transcription factor MYB46
Zm00001d043782	1.37433	2.9018	0.00015	DNA-binding protein RAV1
Zm00001d038263	1.37405	1.84345	0.01635	O-fucosyltransferase family protein
Zm00001d046998	1.37323	1.51625	0.046	Protein LIGHT-DEPENDENT SHORT HYPOCOTYLS 5
Zm00001d007518	1.37199	1.65207	0.0285	Pentatricopeptide repeat-containing protein
Zm00001d002284	1.37145	1.35748	0.0488	F-box/kelch-repeat protein
Zm00001d018103	1.37072	2.44119	0.00075	Probable RNA-binding protein ARP1
Zm00001d014680	1.36912	2.02404	0.0055	Sodium transporter HKT1
Zm00001d048446	1.36836	1.4708	0.0466	Putative AMP-dependent synthetase and ligase superfamily protein
Zm00001d018829	1.36795	1.80929	0.0146	Protein YABBY
Zm00001d029777	1.36014	2.29563	0.0015	Protein EXORDIUM-like 5
Zm00001d023343	1.35998	2.99799	5e-05	phospholipid transfer protein homolog1
Zm00001d002618	1.35991	2.00885	0.0053	Dehydration-responsive element-binding protein 1D
Zm00001d013629	1.35988	1.50694	0.0452	cytochrome P450 family 87 subfamily A polypeptide 2
Zm00001d005097	1.35893	2.14567	0.0033	#N/A
Zm00001d042958	1.35766	2.97751	5e-05	CCT motif family protein
Zm00001d048843	1.35657	1.76538	0.0164	#N/A
Zm00001d051302	1.35582	1.67621	0.0243	SAUR11-auxin-responsive SAUR family member
Zm00001d037263	1.35283	1.76745	0.0161	TMV response protein%3B TMV response-related protein
Zm00001d042641	1.35201	1.90183	0.0035	RNA-binding (RRM/RBD/RNP motifs) family protein
Zm00001d005819	1.34899	1.88049	0.0098	Copper transporter 5
Zm00001d044086	1.34884	1.55291	0.0344	Nucleic acid-binding OB-fold-like protein
Zm00001d003116	1.34806	2.44787	0.0008	Major facilitator superfamily protein
Zm00001d047907	1.34628	2.35683	0.00145	Putative homeodomain-like transcription factor superfamily protein
Zm00001d012276	1.34424	2.02866	0.0082	Histone H3.2
Zm00001d040023	1.3422	1.8644	0.01075	Protein kinase superfamily protein
Zm00001d033423	1.34181	1.37999	0.01805	glucan endo-13-beta-glucosidase7
Zm00001d041763	1.33972	2.84897	5e-05	Cytokinin-O-glucosyltransferase 2
Zm00001d007397	1.33507	1.4839	0.04045	Metal transporter Nramp6
Zm00001d041951	1.3339	1.49743	0.04545	Ring zinc finger protein
Zm00001d024531	1.33388	2.81152	0.0001	Putative cellulose synthase-like family protein
Zm00001d002707	1.33275	1.54721	0.0369	Cis-zeatin O-glucosyltransferase 1
Zm00001d019450	1.3288	2.93798	0.0001	CO(2)-response secreted protease
Zm00001d016545	1.32856	1.72459	0.018	Carbohydrate-binding X8 domain superfamily protein
Zm00001d005300	1.3274	1.42908	0.0477	Transcription factor MYB44
Zm00001d004019	1.3272	1.5426	0.03235	stearoyl-acyl-carrier-protein desaturase5
Zm00001d046642	1.32712	1.93408	0.00985	GDSL esterase/lipase
Zm00001d022236	1.32656	1.78119	0.0111	Exosome complex component RRP41-like
Zm00001d033747	1.32406	2.91659	5e-05	Glutamine synthetase root isozyme 2
Zm00001d008433	1.32298	1.6738	0.0134	Putative prolin-rich extensin-like receptor protein kinase family protein
Zm00001d032961	1.32216	1.77349	0.0095	anther ear1
Zm00001d007901	1.31998	2.21497	0.003	Cylicin-1
Zm00001d006924	1.31939	2.37575	0.0012	40S ribosomal protein S9%3B Ribosomal protein S9
Zm00001d011959	1.31936	1.33607	0.03885	Secondary cell wall glycosyltransferase family 47
Zm00001d023603	1.31846	2.11963	0.0052	Amino acid permease 2
Zm00001d022264	1.31731	2.31431	0.00225	proteolipid membrane potential regulator5
Zm00001d016441	1.31253	2.70946	0.0002	Tyrosine aminotransferase
Zm00001d008817	1.3123	1.68438	0.0163	NAC domain containing protein 75
Zm00001d038973	1.31175	1.49653	0.03155	50S ribosomal protein L21 mitochondrial
Zm00001d031670	1.30717	1.6899	0.02095	Probable pectin methyltransferase QUA2
Zm00001d043929	1.3018	2.56251	0.0005	Fasciclin-like arabinogalactan protein 6
Zm00001d037711	1.30128	2.42017	0.00155	Leucine-rich repeat extensin-like protein 3
Zm00001d041476	1.30042	1.5699	0.03665	Protein kinase superfamily protein
Zm00001d043423	1.29989	1.60729	0.02955	Transcription factor TCP4
Zm00001d026712	1.29786	1.56764	0.0358	Glycoside transferase%2C six-hairpin%2C subgroup
Zm00001d031769	1.29499	2.71042	5e-05	Nitrate reductase [NADH] 2
Zm00001d014055	1.29409	2.59451	0.00035	Protein ECERIFERUM 1
Zm00001d024027	1.2926	2.30058	0.00185	proline rich cell wall protein1
Zm00001d044898	1.29212	2.09007	0.0047	Copper ion binding protein
Zm00001d041752	1.29167	1.95485	0.00895	ARF guanine-nucleotide exchange factor GNL2
Zm00001d013825	1.29001	1.98397	0.0083	#N/A
Zm00001d019062	1.28953	2.64455	0.0001	membrane H(+)-ATPase3
Zm00001d033862	1.2894	2.47413	0.001	1-aminocyclopropane-1-carboxylate synthase6
Zm00001d041363	1.28927	1.66455	0.0215	Receptor-like protein kinase FERONIA
Zm00001d048907	1.28852	1.97044	0.00735	Mannose-6-phosphate isomerase
Zm00001d051387	1.28841	2.65576	0.00015	Scarecrow-like protein 6
Zm00001d046915	1.28734	1.91841	0.00775	Putative AMP-dependent synthetase and ligase superfamily protein
Zm00001d013108	1.28613	2.65327	0.00015	#N/A
Zm00001d002539	1.27918	2.07532	0.0047	Pentatricopeptide repeat-containing protein
Zm00001d012240	1.27892	1.41207	0.04735	SUN4
Zm00001d046574	1.27837	1.78319	0.0135	#N/A
Zm00001d028725	1.27767	1.83467	0.0132	Beta3-glucuronyltransferase
Zm00001d021433	1.27766	1.65272	0.01275	High mobility group B protein 2
Zm00001d017592	1.27501	1.84688	0.01285	Dehydration-responsive element-binding protein 1A
Zm00001d004138	1.27332	1.87467	0.0062	Heavy metal-associated isoprenylated plant protein 27
Zm00001d010426	1.26786	2.78621	0.00015	CER5
Zm00001d040656	1.26765	1.56012	0.0302	sugars will eventually be exported transporter17a
Zm00001d031222	1.26734	2.80213	0.0001	Cell Division Protein AAA ATPase family
Zm00001d020403	1.266	2.30373	0.0017	Receptor kinase
Zm00001d025528	1.26177	1.53049	0.03735	NAD(P)-linked oxidoreductase superfamily protein
Zm00001d013638	1.26111	1.63287	0.02275	Cation/calcium exchanger 2
Zm00001d036965	1.26021	2.47339	0.00125	Zinc transporter 4
Zm00001d045304	1.25851	1.91927	0.01085	HXXXD-type acyl-transferase family protein
Zm00001d038291	1.25756	2.63457	0.0003	Ferredoxin-6%2C chloroplastic
Zm00001d020781	1.25408	2.06162	0.0042	Purine permease 3
Zm00001d032776	1.25319	1.38078	0.04775	cellulose synthase10
Zm00001d017036	1.25275	2.28795	0.00115	Glycerophosphodiester phosphodiesterase GDPDL3
Zm00001d044018	1.24841	2.5367	0.00045	Probable plastid-lipid-associated protein 14 chloroplastic
Zm00001d010066	1.24779	2.1538	0.0023	#N/A
Zm00001d048469	1.24671	2.29154	0.0025	hydroxylase5
Zm00001d048614	1.24373	1.54263	0.03285	Probable GTP-binding protein OBGM mitochondrial
Zm00001d048785	1.24243	2.41525	0.00075	Adenylyl-sulfate kinase 3
Zm00001d036986	1.24085	2.27973	0.00085	ABC transporter G family member 29
Zm00001d043450	1.24083	2.17588	0.00295	DNA-binding WRKY
Zm00001d024934	1.24065	1.74545	0.0169	Probable beta-14-xylosyltransferase IRX9H
Zm00001d022380	1.24016	2.36908	0.0019	Glycosyltransferase family 61 protein
Zm00001d043191	1.2394	1.83888	0.0134	Protein MICRORCHIDIA 6
Zm00001d040589	1.23444	1.71485	0.0159	Polygalacturonase
Zm00001d022630	1.23435	2.40793	0.00095	knotted1 induced1
Zm00001d017241	1.23142	1.65677	0.01745	Two-component response regulator-like APRR1
Zm00001d031212	1.22985	1.68886	0.01895	thiolase1
Zm00001d003349	1.22954	1.45044	0.0457	cytochrome P450 family 724 subfamily A polypeptide 1
Zm00001d006397	1.22787	2.5812	0.0003	UDP-glycosyltransferase 85A7
Zm00001d028838	1.22671	2.06605	0.0057	Long cell-linked locus protein
Zm00001d008585	1.22466	1.60227	0.02705	PR5-like receptor kinase
Zm00001d044390	1.22189	1.65894	0.02505	Aspartyl protease family protein 2
Zm00001d043429	1.21945	0.983929	0.044	#N/A
Zm00001d027344	1.21934	2.00507	0.00485	Major facilitator superfamily protein
Zm00001d013022	1.21847	2.53448	0.0004	(+)-neomenthol dehydrogenase
Zm00001d028826	1.21805	1.96295	0.0086	COBRA-like protein 7
Zm00001d003101	1.21792	2.08197	0.00355	Probable leucine-rich repeat receptor-like protein kinase
Zm00001d044017	1.21631	2.54286	0.0004	Probable plastid-lipid-associated protein 14 chloroplastic
Zm00001d009858	1.21429	2.55314	0.00015	Trans-cinnamate 4-monooxygenase
Zm00001d046751	1.21416	1.47762	0.048	bZIP transcription factor family protein
Zm00001d043271	1.21315	1.58252	0.03295	BTB/POZ domain-containing protein
Zm00001d037497	1.21261	1.53372	0.0299	Villin-1
Zm00001d013644	1.21148	2.38337	0.00065	5-methyltetrahydropteroyltriglutamate--homocysteine methyltransferase 1
Zm00001d017274	1.21045	2.57615	5e-05	Phenylalanine ammonia-lyase
Zm00001d020623	1.209	2.21596	0.0022	Copper transporter 5
Zm00001d034778	1.20873	1.421	0.0493	Transmembrane and coiled-coil domain-containing protein 5B
Zm00001d033777	1.20637	2.20321	0.0021	Receptor-like kinase TMK2
Zm00001d025043	1.20599	2.09794	0.00345	ABC transporter C family member 4
Zm00001d044504	1.20524	2.4993	0.00035	High affinity nitrate transporter 2.7
Zm00001d038226	1.20484	2.62742	0.0002	sugars will eventually be exported transporter1b
Zm00001d047705	1.20455	2.11606	0.00375	Cyclase/dehydrase family protein
Zm00001d033451	1.20049	1.47672	0.03215	Type IV inositol polyphosphate 5-phosphatase 7
Zm00001d005976	1.19977	1.61905	0.0193	Serine/threonine-protein kinase D6PKL1
Zm00001d049933	1.19965	1.7909	0.0144	ribosomal protein S25
Zm00001d020685	1.19394	1.68938	0.0154	65-kDa microtubule-associated protein 6
Zm00001d018107	1.19298	2.60291	0.0003	Protein EXORDIUM
Zm00001d040020	1.19278	1.74014	0.01645	Mannose-6-phosphate isomerase
Zm00001d025966	1.19211	1.44445	0.0445	Cysteine-type endopeptidase/ ubiquitin thiolesterase
Zm00001d036784	1.19074	2.62984	0.00025	Potassium transporter 8
Zm00001d034635	1.19068	2.41454	0.00055	chalcone flavanone isomerase1
Zm00001d039697	1.18902	1.74773	0.0162	Cytochrome P450 monooxygenase
Zm00001d015778	1.18782	2.55713	0.00015	EIN3-binding F-box protein 1
Zm00001d004310	1.18737	1.56596	0.03775	#N/A
Zm00001d010693	1.18384	1.93009	0.00725	21.7 kDa class VI heat shock protein
Zm00001d019225	1.18315	2.32121	0.00145	Amino acid transporter ANT1
Zm00001d034615	1.18213	1.63885	0.02085	Protein LURP-one-related 14
Zm00001d043339	1.18091	2.25864	0.0021	RING/U-box superfamily protein
Zm00001d006170	1.18086	1.47775	0.03865	SbCBF6
Zm00001d038783	1.17718	1.89038	0.011	Profilin-1
Zm00001d009425	1.17555	2.31266	0.002	#N/A
Zm00001d017209	1.17492	1.93089	0.00595	Filament-like plant protein 7
Zm00001d016873	1.17313	1.88765	0.0104	Transcription factor bHLH69
Zm00001d028412	1.17291	2.36693	0.0009	Filament-like plant protein 4
Zm00001d029008	1.17182	1.54925	0.03505	O-fucosyltransferase family protein
Zm00001d011063	1.1699	2.45961	0.0003	Metallothionein-like protein 2C
Zm00001d025103	1.16977	2.03057	0.0052	amine oxidase1
Zm00001d053978	1.16915	1.61281	0.0242	alpha/beta-Hydrolases superfamily protein
Zm00001d031061	1.16644	1.73732	0.0074	Homeobox-leucine zipper protein ATHB-14
Zm00001d033543	1.1662	2.39485	0.0009	Integral membrane HPP family protein
Zm00001d047307	1.16565	1.47949	0.035	proton gradient regulation3 homolog
Zm00001d006705	1.16522	2.22026	0.00215	ARM repeat superfamily protein
Zm00001d041927	1.16469	1.84538	0.0115	NDR1/HIN1-like 1
Zm00001d006331	1.16262	1.50549	0.0344	sequence-specific DNA binding transcription factors
Zm00001d012438	1.16214	1.91406	0.0065	ABC transporter G family member 6
Zm00001d036003	1.15872	2.26553	0.00225	DRE-binding protein4
Zm00001d011710	1.15855	2.46823	0.00075	Cytidine deaminase 1
Zm00001d045465	1.15765	1.51825	0.039	Lung seven transmembrane receptor family protein
Zm00001d035050	1.15631	1.76265	0.0128	#N/A
Zm00001d025761	1.15564	1.63872	0.02435	NAD(P)-binding Rossmann-fold superfamily protein
Zm00001d005002	1.15522	2.30151	0.0013	Probable peptide/nitrate transporter
Zm00001d002695	1.15487	1.95074	0.0066	Phosphatidylinositol N-acetyglucosaminlytransferase subunit P-related
Zm00001d052260	1.15386	1.59921	0.0254	Probable galacturonosyltransferase 9
Zm00001d041387	1.15329	1.6453	0.0246	RING-H2 finger protein ATL65
Zm00001d040011	1.15266	1.45691	0.04135	Protein ABA DEFICIENT 4 chloroplastic
Zm00001d007311	1.14895	1.59281	0.0284	BHLH transcription factor
Zm00001d022151	1.14668	1.429	0.0443	F-box protein
Zm00001d040733	1.1442	2.30659	0.001	GDSL esterase/lipase LIP-4
Zm00001d029313	1.14327	2.15149	0.0029	PLASMODESMATA CALLOSE-BINDING PROTEIN 5
Zm00001d020974	1.1426	1.44537	0.04085	Chitinase-like protein 1
Zm00001d039524	1.14253	2.51103	0.0007	Transposon protein CACTA%2C En/Spm sub-class
Zm00001d033567	1.14044	1.46936	0.0375	HIPL1 protein
Zm00001d021647	1.13723	1.43083	0.03625	ABC transporter G family member 34
Zm00001d015724	1.13178	1.75897	0.0126	(6-4)DNA photolyase
Zm00001d039437	1.12991	1.98978	0.00515	B-box zinc finger protein 22
Zm00001d044845	1.12705	1.79144	0.0093	binding
Zm00001d028505	1.12644	1.98064	0.0052	Phospholipase A2-alpha
Zm00001d028366	1.12629	1.52261	0.04005	Type IV inositol polyphosphate 5-phosphatase 9
Zm00001d021343	1.12618	1.4775	0.0446	Pentatricopeptide repeat-containing protein
Zm00001d001799	1.12527	1.54999	0.0289	partner of SLD five 1
Zm00001d018350	1.12505	2.12874	0.00405	UDP-glucuronate 4-epimerase 1
Zm00001d004621	1.12464	1.41163	0.0452	Peptide transporter PTR2
Zm00001d017642	1.12461	2.20897	0.00235	Protein REVEILLE 1
Zm00001d048789	1.12346	1.60733	0.0251	#N/A
Zm00001d026594	1.12333	1.616	0.0254	Cytokinin response regulator2
Zm00001d019936	1.12261	2.40759	0.0012	#N/A
Zm00001d037188	1.12236	1.50752	0.034	Protein kinase superfamily protein
Zm00001d051917	1.12119	2.20788	0.00235	Phosphatidylinositol N-acetyglucosaminlytransferase subunit P-related
Zm00001d033903	1.12116	1.61008	0.02695	Zinc finger BED domain-containing protein DAYSLEEPER
Zm00001d051472	1.11633	1.61606	0.0209	Heavy metal transport/detoxification superfamily protein
Zm00001d035195	1.11048	2.04685	0.0036	Protein LSD1
Zm00001d003884	1.11029	1.77269	0.01395	#N/A
Zm00001d043043	1.10345	2.08663	0.0038	U-box domain-containing protein 16
Zm00001d033455	1.10189	2.1091	0.0035	Protein P21
Zm00001d013021	1.10181	1.73537	0.01615	isopentenyl transferase5
Zm00001d012238	1.10004	0.969102	0.0384	RNA-binding (RRM/RBD/RNP motifs) family protein
Zm00001d016950	1.09927	1.6857	0.0219	NAC30 NAC type transcription factor
Zm00001d044564	1.09871	1.50261	0.03175	ABC transporter B family member 9
Zm00001d005769	1.0972	1.82051	0.01175	BTB/POZ domain-containing protein NPY1
Zm00001d032517	1.09602	2.15747	0.0031	Copper transport protein family
Zm00001d051692	1.09337	1.51933	0.0326	Aspartyl protease AED1
Zm00001d037080	1.09054	1.83448	0.01185	Putative leucine-rich repeat receptor-like protein kinase family protein
Zm00001d037556	1.08921	1.84129	0.01225	Alpha-L-fucosidase 2
Zm00001d027471	1.08878	1.78673	0.0124	Fasciclin-like arabinogalactan protein 10
Zm00001d052261	1.08813	2.26172	0.0021	Aquaporin NIP1-2
Zm00001d037779	1.08679	2.09667	0.0035	tonoplast intrinsic protein4
Zm00001d039631	1.08643	1.69688	0.0208	glossy13
Zm00001d049113	1.08366	1.97222	0.0059	Senescence-specific cysteine protease SAG12
Zm00001d020521	1.08203	2.04661	0.00515	Zinc finger protein 346
Zm00001d054012	1.08044	1.57666	0.02485	Putative leucine-rich repeat receptor-like protein kinase family protein
Zm00001d010499	1.07885	1.52355	0.0355	Sec14p-like phosphatidylinositol transfer family protein
Zm00001d043923	1.07847	1.77244	0.01315	PAN domain-containing protein
Zm00001d004933	1.07817	1.63353	0.02425	Carbohydrate-binding X8 domain superfamily protein
Zm00001d050811	1.077	2.13514	0.004	#N/A
Zm00001d047931	1.07683	2.26015	0.00095	3-ketoacyl-CoA synthase
Zm00001d032686	1.07504	1.96233	0.0068	Nucleotide/sugar transporter family protein
Zm00001d035308	1.07356	2.14954	0.00255	Protein DOWNY MILDEW RESISTANCE 6
Zm00001d053642	1.07131	2.23248	0.0023	EIN3-binding F-box protein 1
Zm00001d038297	1.07082	1.90984	0.00895	Zinc finger protein WIP6
Zm00001d048191	1.07076	1.79478	0.01275	Membrane protein
Zm00001d003427	1.07027	1.79702	0.0139	DExH-box ATP-dependent RNA helicase DExH18 mitochondrial
Zm00001d027268	1.06875	1.61019	0.0233	Sugar transport protein 3
Zm00001d051504	1.06756	1.93661	0.0075	Probable purine permease 11
Zm00001d033503	1.06696	1.66914	0.02125	Probable E3 ubiquitin-protein ligase BAH1-like
Zm00001d020915	1.0663	1.85527	0.0106	Pirin-like protein 2
Zm00001d047840	1.06546	1.79963	0.01185	#N/A
Zm00001d042030	1.06287	2.01234	0.0072	#N/A
Zm00001d025166	1.06078	2.31336	0.00155	Putative quinone-oxidoreductase homolog chloroplastic
Zm00001d007753	1.05922	2.14139	0.0034	Eukaryotic aspartyl protease family protein
Zm00001d016674	1.05843	2.08422	0.0032	Heat shock factor protein 2
Zm00001d037733	1.05623	1.68375	0.0189	Aquaporin NIP-type
Zm00001d044411	1.05573	1.54225	0.0286	Probable calcium-binding protein CML15
Zm00001d013326	1.05442	1.8445	0.00965	#N/A
Zm00001d005860	1.05392	1.86126	0.01135	Eukaryotic aspartyl protease family protein
Zm00001d015292	1.05238	2.1137	0.00255	Endoglucanase 11
Zm00001d006098	1.05189	2.26682	0.00135	Cyclopropane fatty acid synthase
Zm00001d014625	1.05189	2.32257	0.00155	Cell Division Protein AAA ATPase family
Zm00001d050689	1.05144	1.52654	0.02815	U-box domain-containing protein 29
Zm00001d033385	1.0508	1.56466	0.02995	Probable galacturonosyltransferase-like 1
Zm00001d030577	1.05047	1.82977	0.0133	Light-inducible protein CPRF-2
Zm00001d034319	1.05013	1.47312	0.0425	Dihydroceramide fatty acyl 2-hydroxylase FAH1
Zm00001d008987	1.0501	1.8389	0.0106	Putative cytochrome P450 superfamily protein
Zm00001d041962	1.04987	1.59667	0.027	Glycerol-3-phosphate dehydrogenase [NAD(+)] 1 chloroplastic
Zm00001d017291	1.04922	1.46377	0.04295	Phytosulfokine receptor 1
Zm00001d026260	1.04622	1.36576	0.0428	#N/A
Zm00001d037112	1.04539	1.8852	0.0098	root-specific kinase 1
Zm00001d045519	1.04426	2.28271	0.00155	Oligopeptide transporter 7
Zm00001d002410	1.04421	1.98766	0.00665	Probable xyloglucan endotransglucosylase/hydrolase protein 21
Zm00001d011076	1.04395	1.83812	0.0113	Putative RING zinc finger domain superfamily protein
Zm00001d030023	1.0435	1.8005	0.01155	NAC-transcription factor43
Zm00001d033924	1.04289	1.56085	0.03245	#N/A
Zm00001d031969	1.04271	1.59212	0.022	RNA-binding protein CP31B chloroplastic
Zm00001d009985	1.0419	1.87985	0.01045	Polcalcin Jun o 2
Zm00001d052212	1.04023	1.60754	0.02095	Probable RNA-binding protein ARP1
Zm00001d010115	1.03756	1.54862	0.03375	Probable anion transporter 3 chloroplastic
Zm00001d014294	1.0354	2.13337	0.00275	Acetyl-CoA carboxylase 1
Zm00001d053632	1.03516	1.44283	0.04635	40S ribosomal protein S8
Zm00001d013873	1.03418	1.65345	0.0197	Actin-2
Zm00001d052719	1.03412	1.38598	0.0492	60S ribosomal protein L7-1
Zm00001d046277	1.03093	2.13529	0.00285	ABC transporter G family member 29
Zm00001d030009	1.0309	2.2106	0.00115	Haloacid dehalogenase-like hydrolase domain-containing protein Sgpp
Zm00001d003245	1.03048	1.88563	0.00855	Inactive LRR receptor-like serine/threonine-protein kinase BIR2
Zm00001d028866	1.02988	2.0408	0.0047	Tetratricopeptide repeat (TPR)-like superfamily protein
Zm00001d014642	1.02718	2.12691	0.00265	exocyst subunit exo70 family protein G1
Zm00001d048953	1.02568	2.10047	0.00415	3-ketoacyl-CoA synthase 2
Zm00001d039310	1.02536	1.99836	0.0058	Cytochrome P450 71A26
Zm00001d011183	1.02329	1.78876	0.0128	thiamine biosynthesis1
Zm00001d017643	1.02293	1.85195	0.0103	Catalytic/ protein phosphatase type 2C
Zm00001d050714	1.02142	1.49761	0.03155	Leucine-rich repeat (LRR) family protein
Zm00001d009480	1.02	2.24285	0.0016	Receptor for activated C kinase 1A
Zm00001d009795	1.01863	1.9656	0.00625	Cellulose synthase1
Zm00001d034770	1.01756	2.1712	0.00315	Cellulose synthase-6
Zm00001d033283	1.01691	1.66548	0.01615	VAN3-binding protein
Zm00001d007965	1.01561	1.80144	0.0115	mitogen-activated protein kinase kinase kinase 5
Zm00001d042111	1.01501	1.58837	0.0251	tassels replace upper ears1
Zm00001d016182	1.01137	1.57315	0.0264	Peroxidase 52
Zm00001d005089	1.01046	1.4099	0.0437	mRNA turnover protein 4
Zm00001d013076	1.00992	1.8225	0.01225	60S ribosomal protein L4-1
Zm00001d020461	1.00958	1.42121	0.04985	Ankyrin protein kinase-like
Zm00001d046626	1.00867	1.95168	0.00635	Putative leucine-rich repat protein kinase family protein
Zm00001d011117	1.00801	1.99929	0.0043	cytochrome P450 family 722 subfamily A polypeptide 1
Zm00001d032285	1.00719	1.53091	0.0331	#N/A
Zm00001d010852	1.00703	2.03875	0.0048	Translocase of chloroplast 159 chloroplastic
Zm00001d034479	1.00495	2.2003	0.00185	histone one (H1)
Zm00001d044088	1.00397	1.92504	0.0081	Probable isoprenylcysteine alpha-carbonyl methylesterase ICMEL2
Zm00001d012967	1.00336	1.73778	0.0156	Zinc finger DNA-binding protein
Zm00001d028307	1.00219	2.0383	0.0034	Probable inactive poly [ADP-ribose] polymerase SRO1
Zm00001d022424	1.00201	2.18917	0.00245	NAC domain transcription factor
Zm00001d052939	1.00072	2.05119	0.00405	OSJNBb0045P24.5 protein
Zm00001d032691	-1.00165	-1.56195	0.0298	MATH domain containing protein; Os10g0478500 protein
Zm00001d048688	-1.00287	-1.84126	0.0098	UDP-glycosyltransferase 75B1
Zm00001d043740	-1.00536	-1.9175	0.00805	Mitogen-activated protein kinase kinase kinase YODA
Zm00001d010529	-1.00685	-2.15973	0.00245	Probable mediator of RNA polymerase II transcription subunit 37c
Zm00001d013489	-1.00997	-1.59538	0.0272	splicing factor Prp18 family protein
Zm00001d034514	-1.01132	-1.40814	0.04445	Germin-like protein subfamily T member 1
Zm00001d029126	-1.01176	-2.02311	0.00565	Heavy metal transport/detoxification superfamily protein
Zm00001d039513	-1.01579	-1.88676	0.00795	Auxin-responsive protein IAA26
Zm00001d010822	-1.01621	-2.24111	0.0021	Acid phosphatase/vanadium-dependent haloperoxidase-related protein
Zm00001d044908	-1.01868	-2.21419	0.0014	12-oxo-phytodienoic acid reductase1
Zm00001d037680	-1.01998	-1.87621	0.01085	Vegetative storage protein 2
Zm00001d042709	-1.02051	-2.15247	0.0024	NPL4-like protein 1
Zm00001d031717	-1.02091	-1.78435	0.012	Transcription factor bHLH28
Zm00001d032291	-1.02431	-1.98074	0.0064	Metal ion binding protein
Zm00001d032316	-1.02601	-2.26066	0.00185	Homeobox-leucine zipper protein HAT5
Zm00001d020500	-1.02614	-2.24009	0.001	#N/A
Zm00001d017598	-1.0283	-1.97238	0.00635	Glucose-methanol-choline (GMC) oxidoreductase family protein
Zm00001d022437	-1.0283	-1.88084	0.0094	Probable WRKY transcription factor 30
Zm00001d048593	-1.03017	-1.6481	0.01895	RUBISCO activase2
Zm00001d010690	-1.03395	-2.18532	0.00165	Anthocyanidin 3-O-glucosyltransferase
Zm00001d046145	-1.03461	-1.90891	0.01005	Putative RING zinc finger domain superfamily protein
Zm00001d003937	-1.04237	-1.57512	0.03455	RecQ-mediated genome instability protein 1
Zm00001d008749	-1.04688	-1.51057	0.03415	barren inflorescence1
Zm00001d031952	-1.04812	-1.74096	0.0149	#N/A
Zm00001d015804	-1.04879	-1.99584	0.00585	ADP-ribosylation factor GTPase-activating protein AGD12
Zm00001d033719	-1.05191	-2.31726	0.0009	Zinc finger protein CONSTANS-LIKE 7
Zm00001d035336	-1.05313	-1.96848	0.0061	Peroxidase superfamily protein
Zm00001d036894	-1.05767	-2.32886	0.00105	heme oxygenase2
Zm00001d006511	-1.05816	-2.03123	0.00375	Glucose-6-phosphate/phosphate translocator 2 chloroplastic
Zm00001d015806	-1.05888	-2.01943	0.0062	#N/A
Zm00001d051887	-1.06027	-2.06201	0.00475	Calmodulin-binding receptor-like cytoplasmic kinase 2
Zm00001d002884	-1.06108	-1.87458	0.01015	Integral membrane protein
Zm00001d016070	-1.06266	-2.24282	0.0018	phosphate regulatory homolog1
Zm00001d023395	-1.06612	-2.3434	0.00135	Stress-response A/B barrel domain-containing protein
Zm00001d010871	-1.06699	-2.20665	0.00215	Thioredoxin F2 chloroplastic
Zm00001d038732	-1.0682	-2.17974	0.0029	Acid phosphatase/vanadium-dependent haloperoxidase-related protein
Zm00001d043274	-1.06943	-2.32662	0.0008	Insulin-degrading enzyme-like 1 peroxisomal
Zm00001d046937	-1.07079	-2.32375	0.00135	Basic leucine zipper 9
Zm00001d048592	-1.08037	-2.3881	0.0007	RUBISCO activase1
Zm00001d020497	-1.08152	-2.34045	0.0011	CBL-interacting serine/threonine-protein kinase 6
Zm00001d018438	-1.08175	-2.13187	0.00275	Ypt/Rab-GAP domain of gyp1p superfamily protein
Zm00001d047104	-1.09046	-1.46286	0.03865	Putative glucuronosyltransferase PGSIP7
Zm00001d027184	-1.09648	-1.47636	0.0381	#N/A
Zm00001d003058	-1.0967	-1.50836	0.0343	Probable low-specificity L-threonine aldolase 1
Zm00001d048031	-1.09974	-1.20961	0.00335	Calmodulin-binding transcription activator 2
Zm00001d024843	-1.10122	-2.26777	0.0012	1-aminocyclopropane-1-carboxylate oxidase15
Zm00001d013443	-1.10173	-2.3457	0.0013	CCT motif family protein
Zm00001d037513	-1.10509	-2.04678	0.0051	germin-like protein1
Zm00001d005546	-1.10554	-2.26916	0.00115	ADP glucose pyrophosphorylase small subunit embryo 1
Zm00001d039468	-1.11019	-2.228	0.00225	Grx_A2-glutaredoxin subgroup III
Zm00001d024470	-1.11028	-1.49172	0.02655	DNA-directed RNA polymerase
Zm00001d048369	-1.11592	-1.40019	0.04745	CCT motif family protein
Zm00001d011123	-1.11658	-2.32214	0.00135	Zinc finger protein
Zm00001d051225	-1.11688	-2.13216	0.00395	Putative GEM-like protein 8
Zm00001d014292	-1.11696	-2.28512	0.00115	Inositol-3-phosphate synthase isozyme 1
Zm00001d032155	-1.12701	-2.43394	0.0007	CBL-interacting serine/threonine-protein kinase 15
Zm00001d004176	-1.12773	-1.53937	0.02775	ER membrane protein complex subunit 8/9 homolog
Zm00001d028399	-1.12777	-2.45725	0.0006	Thaumatin-like protein 1
Zm00001d020610	-1.12856	-1.80521	0.0129	#N/A
Zm00001d039371	-1.13071	-1.78857	0.0129	Transcription factor TCP4
Zm00001d010698	-1.13576	-2.08913	0.0037	NAD(P)H dehydrogenase (quinone) FQR1
Zm00001d016570	-1.13882	-1.75539	0.01525	#N/A
Zm00001d035829	-1.13911	-1.97859	0.0073	#N/A
Zm00001d002039	-1.14629	-1.43905	0.04375	Wall-associated receptor kinase-like protein 9
Zm00001d004664	-1.14862	-1.45957	0.03875	Cytochrome P450 94B3
Zm00001d045205	-1.14905	-2.0148	0.00655	F-box protein
Zm00001d020495	-1.14994	-1.7095	0.0192	WRKY62-superfamily of TFs having WRKY and zinc finger domains
Zm00001d049525	-1.15026	-2.3206	0.00155	LOL1%3B LOL1 isoform 1%3B LOL1 isoform 2
Zm00001d048460	-1.15081	-2.41769	0.00055	CBL-interacting serine/threonine-protein kinase 9
Zm00001d037173	-1.15907	-1.59329	0.0249	EF hand family protein
Zm00001d007571	-1.16303	-2.24198	0.00225	Probable galacturonosyltransferase 6
Zm00001d053916	-1.1659	-1.6617	0.02195	S-(+)-linalool synthase chloroplastic
Zm00001d038881	-1.16763	-1.82205	0.01045	Anaphase-promoting complex subunit 10
Zm00001d005457	-1.16876	-2.41283	0.00075	#N/A
Zm00001d002501	-1.17463	-2.08063	0.0049	DnaJ/Hsp40 cysteine-rich domain superfamily protein
Zm00001d018006	-1.17464	-1.49275	0.0395	Serine/threonine-protein kinase WNK (With No Lysine)-related
Zm00001d049960	-1.17711	-1.83134	0.00895	Manganese-dependent ADP-ribose/CDP-alcohol diphosphatase
Zm00001d014493	-1.17714	-1.62996	0.0231	Wound-responsive family protein
Zm00001d050404	-1.17844	-2.44536	0.0006	G2-like transcription factor
Zm00001d044783	-1.18066	-1.52804	0.0306	#N/A
Zm00001d033987	-1.18091	-2.06763	0.0049	Heat stress transcription factor A-6b
Zm00001d004348	-1.18092	-1.79412	0.01555	Natterin-4
Zm00001d051166	-1.18225	-1.78191	0.0147	phenylalanine ammonia lyase4
Zm00001d044970	-1.18236	-2.58233	0.00025	Probable tyrosine-protein phosphatase
Zm00001d038252	-1.1838	-2.59387	0.00035	potassium channel2
Zm00001d039049	-1.18462	-1.69483	0.0172	Putative homeodomain-like transcription factor superfamily protein%3B SANT/MYB protein
Zm00001d009106	-1.18617	-1.47202	0.04265	Putative RING zinc finger domain superfamily protein
Zm00001d011515	-1.18819	-1.81046	0.00905	RAD-like 3
Zm00001d051094	-1.1889	-1.5795	0.0332	Protein kinase domain containing protein
Zm00001d002307	-1.19031	-1.97566	0.00565	#N/A
Zm00001d027801	-1.19509	-1.68319	0.0114	DNA topoisomerase 3-alpha
Zm00001d031657	-1.19626	-1.95813	0.00855	Probable inactive purple acid phosphatase 27
Zm00001d031300	-1.19723	-2.60464	0.0003	Probable galactinol--sucrose galactosyltransferase 1
Zm00001d020348	-1.1979	-1.87448	0.01055	#N/A
Zm00001d002000	-1.19875	-2.36063	0.00085	lipoxygenase6
Zm00001d007124	-1.19962	-2.37596	0.0011	Uveal autoantigen with coiled-coil domains and ankyrin repeats isoform 4
Zm00001d022496	-1.20023	-1.45156	0.04455	Anther-specific proline-rich protein APG
Zm00001d014816	-1.20129	-2.65101	0.0004	Senescence-associated protein DIN1
Zm00001d042098	-1.20135	-1.59662	0.03205	Glutathione S-transferase U16
Zm00001d031875	-1.20211	-2.6377	0.0002	phosphate transporter protein7
Zm00001d034461	-1.20972	-2.61108	0.0002	Tryptophan synthase alpha chain chloroplastic
Zm00001d006834	-1.21132	-2.54273	0.0002	#N/A
Zm00001d021600	-1.21966	-2.3493	0.00105	#N/A
Zm00001d042207	-1.2258	-1.63281	0.0264	Esterase PIR7B
Zm00001d029601	-1.22608	-1.85116	0.012	LOB domain-containing protein 38
Zm00001d021073	-1.22632	-1.99035	0.00505	transferases transferring acyl groups other than amino-acyl groups;acyltransferases
Zm00001d017270	-1.22633	-2.71233	0.0001	Phosphoenolpyruvate carboxylase kinase 3
Zm00001d023318	-1.22716	-2.39478	0.00075	#N/A
Zm00001d023462	-1.23808	-1.97982	0.0048	Probable DNA primase large subunit
Zm00001d038717	-1.23939	-1.77434	0.01755	Seed specific protein Bn15D17A
Zm00001d005807	-1.24114	-2.38187	0.0013	#N/A
Zm00001d002626	-1.24899	-2.57722	0.0004	Cytochrome P450 CYP87A15
Zm00001d029078	-1.25188	-2.65074	0.0002	#N/A
Zm00001d018839	-1.25482	-1.78831	0.0146	cytochrome P-450 19
Zm00001d004102	-1.26213	-2.66844	0.00015	OSJNBa0020I02.16 protein
Zm00001d016896	-1.26395	-2.01779	0.0056	UDP-glycosyltransferase 85A7
Zm00001d023223	-1.28186	-2.12721	0.0046	Ferritin-2 chloroplastic
Zm00001d053675	-1.28505	-2.45769	0.0008	lipoxygenase10
Zm00001d052690	-1.29449	-1.48737	0.0405	UPF0481 protein
Zm00001d019629	-1.31246	-2.49904	0.00095	Dehydrodolichyl diphosphate synthase 1
GRMZM5G890451	-1.34595	-1.73634	0.01625	#N/A
Zm00001d029934	-1.35008	-2.62175	0.0005	Homeobox-leucine zipper protein HAT4
Zm00001d046813	-1.35313	-1.92515	0.00775	Chaperone protein dnaJ 8 chloroplastic
Zm00001d035949	-1.35811	-2.41162	0.001	receptor-like protein kinase 1
Zm00001d050076	-1.36105	-1.4604	0.04345	Leucine-rich repeat family protein
Zm00001d033957	-1.37086	-2.61684	0.00015	Helix-loop-helix DNA-binding domain containing protein
Zm00001d048901	-1.37636	-2.86181	5e-05	Transcription factor bHLH47
Zm00001d025874	-1.3791	-1.5141	0.0453	#N/A
Zm00001d034143	-1.37967	-2.77941	0.0001	Probable N-acetyltransferase HLS1
Zm00001d023673	-1.38726	-3.03078	5e-05	sugars will eventually be exported transporter13b
Zm00001d015737	-1.38772	-2.96552	0.00015	Ran BP2/NZF zinc finger-like superfamily protein
Zm00001d011886	-1.39526	-1.60917	0.03445	Putative O-Glycosyl hydrolase superfamily protein
Zm00001d043374	-1.39541	-2.70243	0.0003	Peptide transporter PTR2
Zm00001d035553	-1.39715	-1.51614	0.0356	ABC transporter G family member 6
Zm00001d032046	-1.39888	-2.63819	0.0002	cytokinin oxidase10
Zm00001d004804	-1.41259	-2.35552	0.0015	Alkaline/neutral invertase CINV2
Zm00001d019413	-1.41755	-1.56317	0.0405	L-type lectin-domain containing receptor kinase V.9
Zm00001d029708	-1.42147	-1.94392	0.01215	glutathione transferase30
Zm00001d023242	-1.4248	-2.32271	0.0016	Two-component response regulator ARR9
Zm00001d015053	-1.42874	-1.56909	0.0397	terpene synthase2
Zm00001d038974	-1.42875	-2.62091	0.0007	alpha/beta-Hydrolases superfamily protein
Zm00001d020670	-1.43119	-2.6418	0.00065	Homeobox-leucine zipper protein HAT3
Zm00001d027944	-1.43278	-1.58497	0.03645	Expressed protein; protein
Zm00001d016306	-1.43669	-1.67892	0.0213	Probable F-box protein
Zm00001d021168	-1.44053	-2.18787	0.0045	UDP-glycosyltransferase 74B1
Zm00001d031074	-1.45553	-1.47406	0.01295	Di-glucose binding protein with Kinesin motor domain
Zm00001d002436	-1.45902	-2.28206	0.0032	alternative oxidase2
Zm00001d020852	-1.46417	-3.0942	5e-05	Cellulose synthase-like protein E1
Zm00001d022355	-1.46712	-1.49433	0.04805	#N/A
Zm00001d048166	-1.47915	-1.89585	0.00885	UPF0496 protein At3g28300
Zm00001d016588	-1.4866	-3.07676	5e-05	Glycerophosphodiester phosphodiesterase GDPD2
Zm00001d007319	-1.51087	-3.29768	5e-05	Subtilisin-like serine endopeptidase family protein
Zm00001d035178	-1.51276	-2.04757	0.0081	Cytochrome P450 71A26
Zm00001d004881	-1.51348	-2.996	0.00015	Transcription repressor OFP6
Zm00001d047301	-1.52022	-2.23943	0.002	#N/A
Zm00001d049331	-1.52506	-1.55759	0.03045	Nudix hydrolase 15 mitochondrial
Zm00001d020910	-1.54235	-2.89602	0.00015	Induced stolen tip protein TUB8
Zm00001d011778	-1.54739	-1.93059	0.0129	tonoplast intrinsic protein1
Zm00001d036675	-1.55119	-2.19339	0.00355	#N/A
GRMZM5G867512	-1.57269	-2.71493	0.00035	#N/A
Zm00001d049719	-1.57634	-1.77385	0.02185	#N/A
Zm00001d005878	-1.5767	-2.0073	0.01095	#N/A
Zm00001d043651	-1.57864	-1.60834	0.02885	Tryptophan aminotransferase-related protein 4
Zm00001d035978	-1.5826	-1.76674	0.02245	#N/A
Zm00001d026657	-1.58645	-2.58938	0.00075	Probable CCR4-associated factor 1 homolog 11
Zm00001d003358	-1.59597	-2.99092	0.0002	Copper transport protein family
Zm00001d035462	-1.59684	-1.62682	0.03715	jasmonate-regulated gene 21
Zm00001d000919	-1.59981	-1.6627	0.02225	#N/A
GRMZM5G827951	-1.60035	-1.8096	0.0198	#N/A
GRMZM5G862955	-1.60165	-2.70425	0.0004	#N/A
Zm00001d011925	-1.60356	-1.53072	0.04385	Protein LURP-one-related 2
Zm00001d050768	-1.60885	-2.9173	0.0002	Two-component response regulator ARR16
Zm00001d044526	-1.61809	-2.24759	0.0053	Ran BP2/NZF zinc finger-like superfamily protein
Zm00001d042758	-1.62813	-2.12023	0.00485	NAC domain-containing protein 90
Zm00001d020492	-1.64629	-2.83439	0.0004	Probable WRKY transcription factor 40
Zm00001d043968	-1.65389	-2.36166	0.00335	RAD-like 3
Zm00001d029696	-1.66594	-2.8241	0.0001	Glutathione S-transferase U16
Zm00001d019060	-1.66691	-2.85101	0.0002	deoxy xylulose synthase 2
Zm00001d012420	-1.6702	-3.61684	5e-05	Heat shock 70 kDa protein
Zm00001d035243	-1.69323	-3.70421	5e-05	Amino acid permease 6
Zm00001d013057	-1.69658	-2.20848	0.00565	Actin cross-linking protein
Zm00001d048268	-1.72921	-1.99059	0.01515	Putative tify domain/CCT motif transcription factor family protein
Zm00001d019605	-1.73364	-3.11205	5e-05	NAD(P)H-quinone oxidoreductase subunit 6 chloroplastic
Zm00001d031666	-1.73437	-2.60081	0.0014	Probable aldo-keto reductase 4
Zm00001d032664	-1.7444	-1.68152	0.03235	cytokinin oxidase6
GRMZM5G884538	-1.74619	-3.27444	5e-05	#N/A
Zm00001d024522	-1.75377	-3.27423	5e-05	Putative HLH DNA-binding domain superfamily protein
Zm00001d049061	-1.76703	-2.02487	0.01155	#N/A
GRMZM5G804358	-1.76826	-1.87083	0.00675	#N/A
Zm00001d027499	-1.77107	-2.59915	0.0007	Acyl-activating enzyme 11
Zm00001d042922	-1.77257	-3.4346	5e-05	Probable mediator of RNA polymerase II transcription subunit 37c
Zm00001d024821	-1.77906	-2.90487	0.0001	Sucrose-phosphatase 2
Zm00001d044762	-1.7826	-2.48584	0.00175	Salicylate/benzoate carboxyl methyltransferase
Zm00001d017381	-1.79009	-2.73419	0.00105	(+)-neomenthol dehydrogenase
Zm00001d017629	-1.81319	-1.78652	0.02335	#N/A
Zm00001d035000	-1.81495	-1.67944	0.0252	seed maturation protein
Zm00001d024800	-1.81768	-1.62435	0.0465	#N/A
Zm00001d018065	-1.82094	-2.7033	0.00105	mTERF family protein
Zm00001d034027	-1.82892	-2.65929	0.0008	Ethylene-responsive protein
Zm00001d053965	-1.84964	-3.87758	5e-05	22.0 kDa heat shock protein
Zm00001d042856	-1.86271	-1.54549	0.0422	#N/A
Zm00001d016921	-1.86616	-1.59222	0.0368	#N/A
Zm00001d044668	-1.86776	-2.34721	0.004	Protein PLASTID MOVEMENT IMPAIRED 1-RELATED 1
Zm00001d051908	-1.87898	-4.01195	5e-05	OSIGBa0147B06.5 protein
Zm00001d014178	-1.89463	-2.73271	0.00035	Acylamino-acid-releasing enzyme
Zm00001d052827	-1.89668	-2.97758	0.00015	Salicylate/benzoate carboxyl methyltransferase
Zm00001d032368	-1.89894	-1.66857	0.0363	Protein SAR DEFICIENT 1
Zm00001d009705	-1.90958	-3.05258	0.0001	S-type anion channel SLAH3
Zm00001d027557	-1.94086	-3.25425	5e-05	glutathione transferase31
Zm00001d011315	-1.94773	-2.12912	5e-05	ABC transporter G family member 40
GRMZM5G807592	-1.98858	-2.43722	0.0023	#N/A
Zm00001d031736	-1.99387	-2.21077	0.00655	Heat shock factor protein 7
Zm00001d046866	-2.00592	-1.66326	0.03835	Senescence-associated protein DH
Zm00001d011656	-2.01243	-3.36411	5e-05	Putative MAPKKK family protein kinase
Zm00001d012090	-2.01579	-3.76314	5e-05	#N/A
Zm00001d008250	-2.03092	-2.33618	0.0048	Probable beta-14-xylosyltransferase IRX9H
Zm00001d022089	-2.03332	-2.1134	0.0133	EGG APPARATUS-1 protein
Zm00001d004380	-2.0411	-4.45509	5e-05	HXXXD-type acyl-transferase family protein
Zm00001d051450	-2.0428	-2.12189	0.0124	12-dihydroxy-3-keto-5-methylthiopentene dioxygenase 4
Zm00001d044967	-2.10314	-2.4152	0.0051	Eukaryotic aspartyl protease family protein
Zm00001d003019	-2.10418	-3.05566	0.00035	Protein kinase superfamily protein
Zm00001d036364	-2.12188	-2.93607	0.0002	NAC domain containing protein 36
Zm00001d027749	-2.12433	-4.62945	5e-05	Sulfate transporter 3.1
Zm00001d031325	-2.17964	-3.28019	5e-05	25.3 kDa heat shock protein chloroplastic
GRMZM5G827309	-2.18117	-2.52765	0.003	#N/A
Zm00001d035236	-2.18711	-2.8318	0.00075	Plant calmodulin-binding protein-related
Zm00001d005003	-2.19295	-1.12724	0.0484	Calmodulin
GRMZM5G889036	-2.20186	-2.23428	0.011	#N/A
Zm00001d004088	-2.24732	-1.5676	0.013	#N/A
Zm00001d032643	-2.29714	-2.02306	0.0472	#N/A
Zm00001d028693	-2.30436	-4.63953	5e-05	safener induced1
Zm00001d039919	-2.30679	-1.29773	0.0207	DUF789 family protein
Zm00001d019725	-2.31821	-1.92996	0.0317	Uclacyanin-3
Zm00001d043589	-2.32614	-1.83622	0.00395	Floral homeotic protein APETALA 3
Zm00001d014947	-2.33495	-5.0748	5e-05	Beta-fructofuranosidase 1%3B Invertase
Zm00001d021655	-2.3628	-2.23202	0.0084	WAT1-related protein
Zm00001d048178	-2.36659	-2.27244	0.00155	Polyol transporter protein 4
Zm00001d052243	-2.44538	-1.9266	0.02825	Putative laccase family protein
Zm00001d027957	-2.45364	-3.23885	5e-05	MADS-transcription factor 68
Zm00001d042099	-2.46669	-2.3677	0.03595	Glutathione S-transferase
Zm00001d033132	-2.51358	-4.34353	5e-05	photosystem II light harvesting complex gene 2.1
Zm00001d013844	-2.56076	-1.8282	0.02945	Methionine gamma-lyase
Zm00001d037743	-2.5943	-1.9352	0.0281	#N/A
Zm00001d027537	-2.72789	-5.04506	5e-05	Cytochrome P450 CYP78A55
Zm00001d046521	-2.73998	-1.40622	0.01805	Vacuolar protein sorting-associated protein 9A
Zm00001d029526	-2.78346	-2.24892	0.018	cytochrome P-450 18
Zm00001d032084	-2.79221	-5.46878	5e-05	Chaperone DnaJ-domain superfamily protein
Zm00001d028004	-2.7934	-2.7985	0.0029	Outer arm dynein light chain 1 protein
Zm00001d032830	-2.84154	-2.34123	5e-05	Ubiquitin-conjugating enzyme E2 4
Zm00001d051617	-2.84411	-1.80565	0.03285	#N/A
Zm00001d037886	-2.85605	-2.89804	0.0315	40S ribosomal protein S21a
Zm00001d015811	-2.90265	-2.79323	0.0068	alpha/beta-Hydrolases superfamily protein
Zm00001d007264	-2.9631	-2.53419	0.0126	Probable protein phosphatase 2C 30
Zm00001d037081	-2.98936	-3.06959	0.0008	DUF1336 domain containing protein expressed
Zm00001d002434	-3.05484	-3.66646	0.00015	alternative oxidase3
Zm00001d024471	-3.06799	-4.67477	5e-05	#N/A
Zm00001d006082	-3.55478	-3.11438	0.00365	PIN-formed protein11
Zm00001d017002	-3.61652	-2.32439	0.04125	#N/A
Zm00001d009610	-4.33125	-2.34512	0.00395	Acetamidase/Formamidase family protein
