# Supplementary material for: Natural variation in a type-A response regulator confers maize chilling tolerance
Source: Nat Commun. 2021 Aug 5;12:4713. doi: 10.1038/s41467-021-25001-y (PMC8342596; doi:10.1038/s41467-021-25001-y)
Supplement: Supplementary file 6 — Supplementary Data 4 [file 41467_2021_25001_MOESM6_ESM.xlsx]

## Sheet: clusters
Supplementary Data 4. ZmRR1-regulated genes in different clusters
The table below shows a total of 1727 genes regulated by ZmRR1, divided into 10 clusters. The genes of each cluster are shown below.
cluster1_gene id	cluster2_gene id	cluster3_gene id	cluster4_gene id	cluster5_gene id	cluster6_gene id	cluster7_gene id	cluster8_gene id	cluster9_gene id	cluster10_gene id
Zm00001d021177	Zm00001d028139	Zm00001d038780	Zm00001d033225	Zm00001d021600	Zm00001d003358	Zm00001d044146	Zm00001d010075	Zm00001d036951	Zm00001d014178
Zm00001d028531	Zm00001d013390	Zm00001d043742	Zm00001d002801	Zm00001d006082	Zm00001d041777	Zm00001d047907	Zm00001d018973	Zm00001d053642	Zm00001d023673
Zm00001d047952	Zm00001d047661	Zm00001d033347	Zm00001d038784	Zm00001d049719	Zm00001d012090	Zm00001d035652	Zm00001d006828	Zm00001d033455	Zm00001d031325
Zm00001d048865	Zm00001d027630	Zm00001d045340	Zm00001d010175	Zm00001d048901	Zm00001d043771	Zm00001d017050	Zm00001d021816	Zm00001d034015	Zm00001d049960
Zm00001d014687	Zm00001d020171	Zm00001d010798	Zm00001d014614	Zm00001d014292	Zm00001d024037	Zm00001d020136	Zm00001d044300	Zm00001d002168	Zm00001d053675
Zm00001d038178	Zm00001d028282	Zm00001d038003	Zm00001d020686	Zm00001d023223	Zm00001d045567	Zm00001d005460	Zm00001d044752	Zm00001d014748	Zm00001d016570
Zm00001d053028	Zm00001d042035	Zm00001d012322	Zm00001d033623	Zm00001d002436	Zm00001d015275	Zm00001d005394	Zm00001d027710	Zm00001d024960	Zm00001d014816
Zm00001d039330	Zm00001d020383	Zm00001d014074	Zm00001d014499	Zm00001d021655	Zm00001d010755	Zm00001d051442	Zm00001d012967	Zm00001d032946	Zm00001d033719
Zm00001d043654	Zm00001d051424	Zm00001d028574	Zm00001d037637	Zm00001d048178	Zm00001d025771	Zm00001d015224	Zm00001d008573	Zm00001d049016	Zm00001d012420
Zm00001d052322	Zm00001d027443	Zm00001d047253	Zm00001d004138	Zm00001d000919	Zm00001d029258	Zm00001d052779	Zm00001d027901	Zm00001d013326	Zm00001d042922
Zm00001d009398	Zm00001d030713	Zm00001d009797	Zm00001d037160	Zm00001d029601	Zm00001d017276	Zm00001d043890	Zm00001d031725	Zm00001d015133	Zm00001d020610
Zm00001d011515	Zm00001d047662	Zm00001d012600	Zm00001d044695	Zm00001d024843	Zm00001d050346	Zm00001d012710	Zm00001d014642	Zm00001d007753	Zm00001d037743
Zm00001d036122	Zm00001d053406	Zm00001d005506	Zm00001d042730	Zm00001d027944	Zm00001d017782	Zm00001d017905	Zm00001d002410	Zm00001d033924	Zm00001d004881
Zm00001d043344	Zm00001d020332	Zm00001d010662	Zm00001d048054	Zm00001d002434	Zm00001d038612	Zm00001d036439	Zm00001d018107	Zm00001d011847	Zm00001d010529
Zm00001d046554	Zm00001d018940	Zm00001d026224	Zm00001d008340	Zm00001d027537	Zm00001d003209	Zm00001d034917	Zm00001d039524	Zm00001d025966	Zm00001d018839
Zm00001d017152	Zm00001d027355	Zm00001d029087	Zm00001d006499	Zm00001d042099	Zm00001d007175	Zm00001d048614	Zm00001d021946	Zm00001d038873	Zm00001d029126
Zm00001d020628	Zm00001d007360	Zm00001d003431	Zm00001d002549	Zm00001d009938	Zm00001d048416	Zm00001d053960	Zm00001d009985	Zm00001d052532	Zm00001d035336
Zm00001d010284	Zm00001d012391	Zm00001d009174	Zm00001d032897	Zm00001d015811	Zm00001d030346	Zm00001d038911	Zm00001d028406	Zm00001d035588	Zm00001d039468
Zm00001d031221	Zm00001d042684	Zm00001d048621	Zm00001d019078	Zm00001d024471	Zm00001d049008	Zm00001d042641	Zm00001d014625	Zm00001d016831	Zm00001d042856
Zm00001d006053	Zm00001d006110	Zm00001d053049	Zm00001d030843	Zm00001d046978	Zm00001d018190	Zm00001d043339	Zm00001d050689	Zm00001d017288	Zm00001d002884
Zm00001d013055	Zm00001d008812	Zm00001d015377	Zm00001d039790	Zm00001d049331	Zm00001d032893	Zm00001d039262	Zm00001d043411	Zm00001d009088	Zm00001d044970
Zm00001d046697	Zm00001d005699	Zm00001d051367	Zm00001d007313	Zm00001d048460	Zm00001d044157	Zm00001d015291	Zm00001d049660	Zm00001d026260	Zm00001d046145
Zm00001d037434	Zm00001d032578	Zm00001d027682	Zm00001d048969	Zm00001d035236	Zm00001d053135	Zm00001d028572	Zm00001d009146	Zm00001d010426	Zm00001d051225
Zm00001d043968	Zm00001d021949	Zm00001d043845	Zm00001d006481	Zm00001d004176	Zm00001d013746	Zm00001d021343	Zm00001d033222	Zm00001d016441	Zm00001d013443
Zm00001d045919	Zm00001d015477	Zm00001d044605	Zm00001d020963	Zm00001d007319	Zm00001d027530	Zm00001d012238	Zm00001d017612	Zm00001d048843	Zm00001d031717
Zm00001d012266	Zm00001d051637	Zm00001d016705	Zm00001d052433	Zm00001d002501	Zm00001d038195	Zm00001d017900	Zm00001d007477	Zm00001d038125	Zm00001d034143
Zm00001d004559	Zm00001d038532	Zm00001d022636	Zm00001d027991	Zm00001d007264	Zm00001d044285	Zm00001d028984	Zm00001d027988	Zm00001d043450	Zm00001d020348
Zm00001d032114	Zm00001d048469	Zm00001d029594	Zm00001d048019	Zm00001d024800	Zm00001d003249	Zm00001d052733	Zm00001d014007	Zm00001d013825	Zm00001d028399
Zm00001d028007	Zm00001d019936	Zm00001d052253	Zm00001d030577	Zm00001d009610	Zm00001d020793	Zm00001d012933	Zm00001d016719	Zm00001d026051	Zm00001d017002
Zm00001d015999	Zm00001d045118	Zm00001d032079	Zm00001d018809	Zm00001d003937	Zm00001d023843	Zm00001d026147	Zm00001d051843	Zm00001d038511	Zm00001d050076
Zm00001d032643	Zm00001d026460	Zm00001d009710	Zm00001d043382	Zm00001d019725	Zm00001d048298	Zm00001d001960	Zm00001d031635	Zm00001d003669	Zm00001d005807
Zm00001d047523	Zm00001d046642	Zm00001d020585	Zm00001d017941	Zm00001d015870	Zm00001d037492	Zm00001d001747	Zm00001d038471	Zm00001d032686	Zm00001d020497
Zm00001d032022	Zm00001d020867	Zm00001d026563	Zm00001d028866	Zm00001d052827	Zm00001d025799	Zm00001d040023	Zm00001d042972	Zm00001d043782	Zm00001d019629
Zm00001d043410	Zm00001d025082	Zm00001d047201	Zm00001d034641	Zm00001d027749	Zm00001d041637	Zm00001d008210	Zm00001d043536	Zm00001d044339	Zm00001d032155
Zm00001d016551	Zm00001d037229	Zm00001d024105	Zm00001d022453	Zm00001d002039	Zm00001d026076	Zm00001d037497	Zm00001d026271	Zm00001d033846	Zm00001d035178
Zm00001d032664	Zm00001d029141	Zm00001d034035	Zm00001d039224	Zm00001d010698	Zm00001d052139	Zm00001d014914	Zm00001d036003	Zm00001d037382	Zm00001d048688
Zm00001d018491	Zm00001d051645	Zm00001d033747	Zm00001d011076	Zm00001d022089	Zm00001d029801	Zm00001d015614	Zm00001d022650	Zm00001d029339	Zm00001d016921
Zm00001d009705	Zm00001d048061	Zm00001d002592	Zm00001d034479	Zm00001d053965	Zm00001d035542	Zm00001d025338	Zm00001d035013	Zm00001d027268	Zm00001d034027
Zm00001d025924	Zm00001d016016	Zm00001d003309	Zm00001d048471	Zm00001d032084	Zm00001d020722	Zm00001d006098	Zm00001d044442	Zm00001d048789	Zm00001d039371
Zm00001d043650	Zm00001d016950	Zm00001d003471	Zm00001d006489	Zm00001d034461	Zm00001d053446	Zm00001d038909	Zm00001d029371	Zm00001d040589	Zm00001d019060
Zm00001d044010	Zm00001d027353	Zm00001d045311	Zm00001d016934	Zm00001d042709	Zm00001d012814	Zm00001d017274	Zm00001d053995	Zm00001d017429	Zm00001d044783
Zm00001d032787	Zm00001d013376	Zm00001d009709	Zm00001d031871	Zm00001d027423	Zm00001d020552	Zm00001d049933	Zm00001d017699	Zm00001d044504	Zm00001d007571
Zm00001d032332	Zm00001d032858	Zm00001d048220	Zm00001d041236	Zm00001d022496	Zm00001d030339	Zm00001d005451	Zm00001d025707	Zm00001d046184	Zm00001d027184
Zm00001d011886	Zm00001d040526	Zm00001d006900	Zm00001d045660	Zm00001d045393	Zm00001d029372	Zm00001d033917	Zm00001d006116	Zm00001d007188	Zm00001d043374
Zm00001d012899	Zm00001d025541	Zm00001d007898	Zm00001d028440	Zm00001d003356	Zm00001d039963	Zm00001d023927	Zm00001d028725	Zm00001d018827	Zm00001d004664
Zm00001d043879	Zm00001d023994	Zm00001d047399	Zm00001d035119	Zm00001d020702	Zm00001d005470	Zm00001d047468	Zm00001d037779	Zm00001d026594	Zm00001d016896
Zm00001d027957	Zm00001d044421	Zm00001d005208	Zm00001d043921	Zm00001d053916	Zm00001d043505	Zm00001d026297	Zm00001d040399	Zm00001d047671	Zm00001d020500
Zm00001d031851	Zm00001d012292	Zm00001d006464	Zm00001d040733	Zm00001d015737	Zm00001d052478	Zm00001d008961	Zm00001d047840	Zm00001d010499	Zm00001d016588
Zm00001d043365	Zm00001d034513	Zm00001d039730	Zm00001d051863	Zm00001d002530	Zm00001d034898	Zm00001d023524	Zm00001d003349	Zm00001d003009	Zm00001d032046
Zm00001d003019	Zm00001d033283	Zm00001d048208	Zm00001d046751	Zm00001d034453	Zm00001d014596	Zm00001d019669	Zm00001d032776	Zm00001d024027	Zm00001d037886
Zm00001d025519	Zm00001d007827	Zm00001d050811	Zm00001d019225	Zm00001d025099	Zm00001d040158	Zm00001d009795	Zm00001d051313	Zm00001d007403	Zm00001d037173
Zm00001d044526	Zm00001d032223	Zm00001d007272	Zm00001d006212	Zm00001d022437	Zm00001d008749	Zm00001d048222	Zm00001d024531	Zm00001d025103	Zm00001d038732
Zm00001d042207	Zm00001d047705	Zm00001d011369	Zm00001d022259	Zm00001d028762	Zm00001d024522	Zm00001d038297	Zm00001d032408	Zm00001d006536	Zm00001d031657
Zm00001d002333	Zm00001d048907	Zm00001d002266	Zm00001d025752	Zm00001d029744	GRMZM5G867512	Zm00001d044898	Zm00001d007868	Zm00001d052673	Zm00001d033132
Zm00001d014843	Zm00001d002347	Zm00001d042660	Zm00001d034357	Zm00001d043126	GRMZM5G889036	Zm00001d019507	Zm00001d023869	Zm00001d006446	Zm00001d022355
Zm00001d022036	Zm00001d002695	Zm00001d021410	Zm00001d005002	Zm00001d004633	Zm00001d033957	Zm00001d044122	Zm00001d044373	Zm00001d044683	Zm00001d014947
Zm00001d009106	Zm00001d035055	Zm00001d039412	Zm00001d044389	Zm00001d028219	Zm00001d048166	Zm00001d047276	Zm00001d002539	Zm00001d048191	Zm00001d051166
Zm00001d011133	Zm00001d012255	Zm00001d006494	Zm00001d015914	Zm00001d043665	Zm00001d042098	Zm00001d043423	Zm00001d020403	Zm00001d003016	Zm00001d013489
Zm00001d015519	Zm00001d012836	Zm00001d011881	Zm00001d018017	Zm00001d009599	Zm00001d032291	Zm00001d008585	Zm00001d051302	Zm00001d020623	Zm00001d011925
Zm00001d026366	Zm00001d026457	Zm00001d034221	Zm00001d003757	Zm00001d039049	GRMZM5G884538	Zm00001d012562	Zm00001d043929	Zm00001d020685	Zm00001d049525
Zm00001d003021	Zm00001d044686	Zm00001d006509	Zm00001d013210	Zm00001d020492	Zm00001d026657	Zm00001d044086	Zm00001d046626	Zm00001d034569	Zm00001d005546
Zm00001d003023	Zm00001d051659	Zm00001d028930	Zm00001d032433	Zm00001d005837	GRMZM5G827951	Zm00001d004310	Zm00001d017642	Zm00001d020887	Zm00001d051908
Zm00001d002199	Zm00001d004921	Zm00001d026012	Zm00001d034844	Zm00001d045210	Zm00001d038252	Zm00001d010115	Zm00001d018350	Zm00001d044819	Zm00001d021073
Zm00001d032618	Zm00001d013384	Zm00001d040292	Zm00001d010380	Zm00001d009939	Zm00001d005878	Zm00001d009567	Zm00001d039437	Zm00001d028505	Zm00001d046866
Zm00001d020674	Zm00001d009772	Zm00001d004088	Zm00001d027344	Zm00001d042749	Zm00001d014493	Zm00001d003193	Zm00001d043196	Zm00001d046188	Zm00001d023318
Zm00001d025922	Zm00001d013162	Zm00001d033987	Zm00001d046838	Zm00001d021638	GRMZM5G807592	Zm00001d012240	Zm00001d002618	Zm00001d025043	Zm00001d052690
Zm00001d046981	Zm00001d011187	Zm00001d031074	Zm00001d043271	Zm00001d014866	Zm00001d029708	Zm00001d043830	Zm00001d052261	Zm00001d015778	Zm00001d020670
Zm00001d035162	Zm00001d022154	Zm00001d034112	Zm00001d017989	Zm00001d020495	Zm00001d036675		Zm00001d017592	Zm00001d045054	Zm00001d004348
Zm00001d044235	Zm00001d035603	Zm00001d030858	Zm00001d006705	Zm00001d020783	GRMZM5G804358		Zm00001d030023	Zm00001d037828	Zm00001d047301
Zm00001d036256	Zm00001d053160	Zm00001d044906	Zm00001d051316	Zm00001d028711	Zm00001d011656		Zm00001d032285	Zm00001d031969	Zm00001d029078
Zm00001d050302	Zm00001d038863	Zm00001d043904	Zm00001d011710	Zm00001d004279	Zm00001d029934		Zm00001d018106	Zm00001d014294	Zm00001d035829
Zm00001d038488	Zm00001d031636	Zm00001d021168	Zm00001d045774	Zm00001d005498	Zm00001d044967		Zm00001d033862	Zm00001d045519	Zm00001d035978
Zm00001d040463	Zm00001d038312	Zm00001d052543	Zm00001d033777		GRMZM5G862955		Zm00001d006170	Zm00001d003245	Zm00001d003058
Zm00001d050259	Zm00001d033568	Zm00001d038642	Zm00001d019450		Zm00001d018065		Zm00001d052205	Zm00001d005932	Zm00001d031952
Zm00001d032368	Zm00001d031290	Zm00001d029091	Zm00001d022524		Zm00001d011654		Zm00001d033385	Zm00001d037383	Zm00001d043274
Zm00001d047829	Zm00001d044975	Zm00001d013849	Zm00001d041672		Zm00001d044908		Zm00001d041387	Zm00001d035308	Zm00001d048592
Zm00001d037288	Zm00001d010428	Zm00001d014949	Zm00001d022264		Zm00001d043740		Zm00001d028838	Zm00001d041763	Zm00001d023395
Zm00001d048013	Zm00001d036197	Zm00001d018725	Zm00001d044088		Zm00001d046813		Zm00001d016674	Zm00001d036175	Zm00001d050768
Zm00001d013335	Zm00001d044017	Zm00001d005609	Zm00001d020638		GRMZM5G890451		Zm00001d017643	Zm00001d051692	Zm00001d023242
Zm00001d004689	Zm00001d044018	Zm00001d037632	Zm00001d010212		Zm00001d017270		Zm00001d013021	Zm00001d037784	Zm00001d013057
Zm00001d010325	Zm00001d044142	Zm00001d047579	Zm00001d035069		Zm00001d031875		Zm00001d046574	Zm00001d042114	Zm00001d015053
Zm00001d045877	Zm00001d007718	Zm00001d026334	Zm00001d041951		Zm00001d043741		Zm00001d031222	Zm00001d005769	Zm00001d047104
Zm00001d037073	Zm00001d009057	Zm00001d037708	Zm00001d047931		Zm00001d049061		Zm00001d012091	Zm00001d049224	Zm00001d032316
Zm00001d052950	Zm00001d001858	Zm00001d051420	Zm00001d025825		Zm00001d017598		Zm00001d049364	Zm00001d034635	Zm00001d004380
Zm00001d010255	Zm00001d046261	Zm00001d001984	Zm00001d033539		Zm00001d048268		Zm00001d029373	Zm00001d049103	Zm00001d037680
Zm00001d018786	Zm00001d037656	Zm00001d002614	Zm00001d029721		Zm00001d013844		Zm00001d052033	Zm00001d007016	Zm00001d002000
Zm00001d032527	Zm00001d048491	Zm00001d034673	Zm00001d053632		Zm00001d016306		Zm00001d012709	Zm00001d047452	Zm00001d038974
Zm00001d044396	Zm00001d022630	Zm00001d001862	Zm00001d044246		Zm00001d019605		Zm00001d021697	Zm00001d021026	Zm00001d006834
Zm00001d028912	Zm00001d031555	Zm00001d025659	Zm00001d044642		Zm00001d028693		Zm00001d048785	Zm00001d017077	Zm00001d038881
Zm00001d041443	Zm00001d009908	Zm00001d020578	Zm00001d004495		Zm00001d031300		Zm00001d028307	Zm00001d014680	Zm00001d006511
Zm00001d016379	Zm00001d012510	Zm00001d037057	Zm00001d012276		GRMZM5G827309		Zm00001d011063	Zm00001d014055	Zm00001d051617
Zm00001d034427	Zm00001d020752	Zm00001d045138	Zm00001d033503		Zm00001d042758		Zm00001d012294	Zm00001d048953	Zm00001d020910
Zm00001d031949	Zm00001d021647	Zm00001d052340	Zm00001d011393		Zm00001d029526		Zm00001d040656	Zm00001d023343	Zm00001d043589
Zm00001d040597	Zm00001d028161	Zm00001d048349	Zm00001d023477		Zm00001d035462		Zm00001d049002	Zm00001d045465	Zm00001d037081
Zm00001d013644	Zm00001d034875	Zm00001d052767	Zm00001d018206		Zm00001d027801		Zm00001d042958	Zm00001d053978	Zm00001d010822
Zm00001d022546	Zm00001d030267	Zm00001d008923	Zm00001d001799		Zm00001d031666		Zm00001d017241	Zm00001d041476	Zm00001d024821
Zm00001d029274	Zm00001d053117	Zm00001d047993	Zm00001d016765		Zm00001d015806		Zm00001d040836	Zm00001d002707	Zm00001d036894
Zm00001d006351	Zm00001d012785	Zm00001d009497	Zm00001d019149		Zm00001d038717		Zm00001d037711	Zm00001d003365	Zm00001d011315
Zm00001d012653	Zm00001d031203	Zm00001d040066	Zm00001d027363		Zm00001d005003		Zm00001d012321	Zm00001d026712	Zm00001d032830
Zm00001d036293	Zm00001d047944	Zm00001d042263	Zm00001d041927		Zm00001d050404		Zm00001d017591	Zm00001d019597	Zm00001d039513
Zm00001d049099	Zm00001d011679	Zm00001d027649	Zm00001d041578		Zm00001d004804		Zm00001d031769	Zm00001d043200	Zm00001d025874
Zm00001d018631	Zm00001d013507	Zm00001d037305	Zm00001d049145		Zm00001d046937		Zm00001d020521	Zm00001d006397	Zm00001d045205
Zm00001d037681	Zm00001d012212	Zm00001d013003	Zm00001d002758		Zm00001d024470		Zm00001d020915	Zm00001d035195	Zm00001d007124
Zm00001d016396	Zm00001d023664	Zm00001d032295	Zm00001d012035		Zm00001d035553		Zm00001d014166	Zm00001d041363	Zm00001d051450
Zm00001d013592	Zm00001d029052	Zm00001d006591	Zm00001d013022		Zm00001d017381		Zm00001d036768	Zm00001d047307	Zm00001d048031
Zm00001d013782	Zm00001d047976	Zm00001d029814	Zm00001d037540		Zm00001d035000		Zm00001d038291	Zm00001d039825	Zm00001d048593
Zm00001d027525	Zm00001d009622	Zm00001d022062	Zm00001d007397		Zm00001d044762		Zm00001d001694	Zm00001d007773	Zm00001d020852
Zm00001d011641	Zm00001d004524	Zm00001d051890	Zm00001d012819				Zm00001d044181	Zm00001d038325	Zm00001d010871
Zm00001d048949	Zm00001d052640	Zm00001d012720	Zm00001d049217				Zm00001d036784	Zm00001d008465	Zm00001d008250
Zm00001d013629	Zm00001d002035	Zm00001d037766	Zm00001d032517				Zm00001d049113	Zm00001d035163	Zm00001d005457
Zm00001d015925	Zm00001d031131	Zm00001d044124	Zm00001d047796				Zm00001d003884	Zm00001d040468	Zm00001d015804
Zm00001d039567	Zm00001d034017	Zm00001d047814	Zm00001d002350				Zm00001d021973	Zm00001d053554	Zm00001d011123
Zm00001d024763	Zm00001d043121	Zm00001d010728	Zm00001d015969				Zm00001d011117	Zm00001d020974	Zm00001d016070
Zm00001d037061	Zm00001d010007	Zm00001d038334	Zm00001d037263				Zm00001d017666	Zm00001d039310	Zm00001d010690
Zm00001d032356	Zm00001d044529	Zm00001d005146	Zm00001d025572				Zm00001d047694	Zm00001d020583	Zm00001d027499
Zm00001d049330	Zm00001d024996	Zm00001d027532	Zm00001d004933				Zm00001d013296	Zm00001d025761	Zm00001d028004
Zm00001d033805	Zm00001d033152	Zm00001d045204	Zm00001d022457				Zm00001d028412	Zm00001d003044	Zm00001d051887
Zm00001d030981	Zm00001d008548	Zm00001d053212	Zm00001d033903				Zm00001d028826	Zm00001d027593	Zm00001d002626
Zm00001d053055	Zm00001d007274	Zm00001d029359	Zm00001d029008				Zm00001d050714	Zm00001d044390	Zm00001d027557
Zm00001d009187	Zm00001d048293	Zm00001d052243	Zm00001d042030				Zm00001d010066		Zm00001d046521
Zm00001d031366	Zm00001d028389	Zm00001d046234	Zm00001d046277				Zm00001d039993		Zm00001d035243
Zm00001d043458	Zm00001d018122	Zm00001d011778	Zm00001d011716				Zm00001d008795		Zm00001d044668
Zm00001d004847	Zm00001d032030	Zm00001d013206	Zm00001d011959				Zm00001d005300		Zm00001d004102
Zm00001d046681	Zm00001d018087	Zm00001d023462	Zm00001d047252				Zm00001d005097		Zm00001d002307
Zm00001d017019	Zm00001d041553		Zm00001d044411				Zm00001d052212		Zm00001d018006
Zm00001d048644	Zm00001d020976		Zm00001d003668				Zm00001d009416		Zm00001d029696
Zm00001d004738	Zm00001d012146		Zm00001d031212				Zm00001d017291		Zm00001d018438
Zm00001d038484	Zm00001d042127		Zm00001d045304				Zm00001d004621		Zm00001d048369
Zm00001d020148	Zm00001d014790		Zm00001d005819				Zm00001d027471
Zm00001d031412	Zm00001d012333		Zm00001d009858				Zm00001d005860
Zm00001d044399	Zm00001d037005		Zm00001d034995				Zm00001d049187
Zm00001d050082	Zm00001d002535		Zm00001d034319				Zm00001d018445
Zm00001d038051	Zm00001d018966		Zm00001d013089				Zm00001d042111
Zm00001d047436	Zm00001d015658		Zm00001d032467				Zm00001d025699
Zm00001d025057	Zm00001d046422		Zm00001d034414				Zm00001d043043
Zm00001d038490	Zm00001d023387		Zm00001d044111				Zm00001d033543
Zm00001d019334	Zm00001d035568		Zm00001d049071				Zm00001d019228
Zm00001d022228	Zm00001d043037		Zm00001d051917				Zm00001d038263
Zm00001d029794	Zm00001d043087		Zm00001d012438				Zm00001d033475
Zm00001d040780	Zm00001d051239		Zm00001d043327				Zm00001d020533
Zm00001d049938	Zm00001d032719		Zm00001d001865				Zm00001d017788
Zm00001d051085	Zm00001d043190		Zm00001d020461				Zm00001d017799
Zm00001d018727	Zm00001d049244		Zm00001d022380				Zm00001d019280
Zm00001d025059	Zm00001d012885		Zm00001d035899				Zm00001d029777
Zm00001d024961	Zm00001d028718		Zm00001d028428				Zm00001d053740
Zm00001d052989	Zm00001d034418		Zm00001d009899				Zm00001d039713
Zm00001d038638	Zm00001d015767		Zm00001d029313				Zm00001d053830
Zm00001d040777	Zm00001d025055		Zm00001d033567				Zm00001d027809
Zm00001d041873	Zm00001d017422		Zm00001d011183				Zm00001d040527
Zm00001d018734	Zm00001d023799		Zm00001d031061				Zm00001d036965
Zm00001d021688	Zm00001d025910		Zm00001d004635				Zm00001d029260
Zm00001d047584	Zm00001d052380		Zm00001d007901				Zm00001d033931
Zm00001d017709	Zm00001d032233		Zm00001d031321				Zm00001d034770
Zm00001d012484	Zm00001d027375		Zm00001d019398				Zm00001d038973
Zm00001d015798	Zm00001d032363		Zm00001d023941				Zm00001d044564
Zm00001d003287	Zm00001d008370		Zm00001d008909				Zm00001d022236
Zm00001d027524	Zm00001d018298		Zm00001d038226				Zm00001d031732
Zm00001d035949	Zm00001d018854		Zm00001d022151				Zm00001d041752
Zm00001d051094	Zm00001d023580		Zm00001d020717				Zm00001d008327
Zm00001d016806	Zm00001d003190		Zm00001d032854				Zm00001d012254
Zm00001d044639	Zm00001d025716		Zm00001d039771				Zm00001d006924
Zm00001d034417	Zm00001d002071		Zm00001d052260				Zm00001d033552
Zm00001d039426	Zm00001d012655		Zm00001d028651				Zm00001d025528
Zm00001d013945	Zm00001d031736		Zm00001d048233				Zm00001d051387
Zm00001d006808	Zm00001d006060		Zm00001d051754				Zm00001d003101
Zm00001d035246	Zm00001d013193		Zm00001d051334				Zm00001d003116
Zm00001d019981	Zm00001d003719		Zm00001d051787				Zm00001d004481
Zm00001d034514	Zm00001d029386		Zm00001d042683				Zm00001d028689
Zm00001d012900	Zm00001d022492		Zm00001d020787				Zm00001d009480
Zm00001d028819	Zm00001d043651		Zm00001d037080				Zm00001d048507
Zm00001d054044	Zm00001d009626		Zm00001d015724				Zm00001d006331
Zm00001d017629	Zm00001d045499		Zm00001d019546				Zm00001d016175
Zm00001d036364	Zm00001d024903		Zm00001d043923				Zm00001d005976
Zm00001d048559	Zm00001d039919		Zm00001d006614				Zm00001d048474
Zm00001d048710	Zm00001d023313		Zm00001d051472				Zm00001d020396
Zm00001d053514	Zm00001d038665		Zm00001d037188				Zm00001d051989
Zm00001d007381	Zm00001d014029		Zm00001d043854				Zm00001d052939
Zm00001d037513	Zm00001d053369		Zm00001d025166				Zm00001d014623
Zm00001d007485	Zm00001d042209		Zm00001d043019				Zm00001d036617
Zm00001d028721	Zm00001d044857		Zm00001d003427				Zm00001d053352
Zm00001d042244	Zm00001d016255		Zm00001d005591				Zm00001d032481
Zm00001d045190	Zm00001d018819		Zm00001d020923				Zm00001d007311
Zm00001d031158	Zm00001d016694		Zm00001d044685				Zm00001d040011
Zm00001d041025	Zm00001d014765		Zm00001d008987				Zm00001d020980
Zm00001d036901	Zm00001d038151		Zm00001d043191				Zm00001d037112
Zm00001d006360	Zm00001d006010		Zm00001d016873				Zm00001d051504
Zm00001d016219	Zm00001d025903		Zm00001d004019				Zm00001d018103
Zm00001d004448	Zm00001d046852		Zm00001d045055				Zm00001d039631
Zm00001d047358	Zm00001d029356		Zm00001d037733				Zm00001d007251
Zm00001d006755	Zm00001d038866		Zm00001d010852				Zm00001d017036
Zm00001d014606	Zm00001d002898		Zm00001d005148				Zm00001d033423
Zm00001d038993	Zm00001d010828		Zm00001d044038				Zm00001d016182
Zm00001d016457	Zm00001d012883		Zm00001d018161				Zm00001d028366
Zm00001d036539	Zm00001d023294		Zm00001d028349				Zm00001d009425
Zm00001d035400	Zm00001d038221		Zm00001d016841				Zm00001d052946
Zm00001d032458	Zm00001d007083		Zm00001d018431				Zm00001d010358
Zm00001d038772	Zm00001d011080		Zm00001d046774				Zm00001d016545
Zm00001d042950	Zm00001d039077		Zm00001d002594				Zm00001d028228
Zm00001d026488	Zm00001d022069		Zm00001d028170				Zm00001d004366
Zm00001d029829	Zm00001d043390		Zm00001d022327				Zm00001d046998
Zm00001d048329	Zm00001d010961		Zm00001d019062				Zm00001d034848
Zm00001d009468	Zm00001d020631		Zm00001d040793				Zm00001d043031
Zm00001d037398	Zm00001d023390		Zm00001d037439				Zm00001d033296
Zm00001d017671	Zm00001d009391		Zm00001d015638				Zm00001d017466
Zm00001d030548	Zm00001d033231		Zm00001d021695				Zm00001d024946
Zm00001d017766	Zm00001d006948		Zm00001d005089				Zm00001d014613
Zm00001d031381	Zm00001d021900		Zm00001d013076				Zm00001d043610
Zm00001d003283	Zm00001d011782		Zm00001d046490				Zm00001d029391
Zm00001d040244	Zm00001d051480						Zm00001d040020
Zm00001d051088	Zm00001d052403						Zm00001d050406
Zm00001d031351	Zm00001d020639						Zm00001d010356
Zm00001d029847	Zm00001d024273						Zm00001d017209
Zm00001d049213	Zm00001d006402						Zm00001d021433
Zm00001d032265	Zm00001d022517						Zm00001d022460
Zm00001d021896	Zm00001d024324						Zm00001d015292
Zm00001d032691	Zm00001d014258						Zm00001d041962
Zm00001d024962	Zm00001d025590						Zm00001d039956
Zm00001d030682	Zm00001d021249						Zm00001d021535
Zm00001d003483	Zm00001d048520						Zm00001d048020
Zm00001d020138	Zm00001d039914						Zm00001d039697
Zm00001d021150	Zm00001d001928						Zm00001d048446
Zm00001d022607	Zm00001d014794						Zm00001d003657
Zm00001d053133	Zm00001d029025						Zm00001d016095
Zm00001d004401	Zm00001d037769						Zm00001d051001
Zm00001d031384	Zm00001d037816						Zm00001d037636
Zm00001d008449	Zm00001d029366						Zm00001d041842
Zm00001d009814	Zm00001d033271						Zm00001d034049
Zm00001d018133	Zm00001d025846						Zm00001d001803
Zm00001d013787	Zm00001d034643						Zm00001d044845
Zm00001d044654	Zm00001d008273						Zm00001d009071
Zm00001d005001	Zm00001d012485						Zm00001d034615
Zm00001d031372	Zm00001d006947						Zm00001d029318
Zm00001d004305	Zm00001d017547						Zm00001d031670
Zm00001d051093	Zm00001d027370						Zm00001d013638
Zm00001d018700	Zm00001d039081						Zm00001d022424
Zm00001d037749	Zm00001d013532						Zm00001d038342
Zm00001d042022	Zm00001d039639						Zm00001d046915
Zm00001d053424	Zm00001d020100						Zm00001d002837
Zm00001d046746	Zm00001d028118						Zm00001d034778
Zm00001d049704	Zm00001d035766						Zm00001d037701
Zm00001d031379	Zm00001d009631						Zm00001d042636
Zm00001d048342	Zm00001d032070						Zm00001d024934
Zm00001d036946	Zm00001d007341						Zm00001d034345
Zm00001d020163	Zm00001d019704						Zm00001d013798
Zm00001d029397	Zm00001d023617						Zm00001d044202
Zm00001d048866	Zm00001d025434						Zm00001d005775
Zm00001d001943	Zm00001d034723						Zm00001d030009
Zm00001d052245	Zm00001d012285						Zm00001d002284
Zm00001d021897	Zm00001d029738						Zm00001d037556
Zm00001d024669	Zm00001d024486						Zm00001d043429
Zm00001d034745	Zm00001d038620						Zm00001d013873
Zm00001d002198	Zm00001d037495						Zm00001d008817
Zm00001d047437	Zm00001d050830						Zm00001d026554
Zm00001d046132	Zm00001d000909						Zm00001d051161
Zm00001d029099	Zm00001d018119						Zm00001d022303
Zm00001d003091	Zm00001d014083						Zm00001d029195
Zm00001d021459	Zm00001d017622						Zm00001d027431
Zm00001d017645	Zm00001d025753						Zm00001d033451
Zm00001d033229	Zm00001d025900						Zm00001d036986
Zm00001d000502	Zm00001d037894						Zm00001d018829
Zm00001d002020	Zm00001d017366						Zm00001d020781
Zm00001d019411	Zm00001d028750						Zm00001d009487
Zm00001d019413	Zm00001d047799						Zm00001d042777
Zm00001d042293	Zm00001d010586						Zm00001d053091
Zm00001d038930	Zm00001d013099						Zm00001d011405
Zm00001d037935	Zm00001d047342						Zm00001d039119
Zm00001d045843	Zm00001d006753						Zm00001d038275
Zm00001d046474	Zm00001d010785						Zm00001d047923
Zm00001d010814	Zm00001d008974						Zm00001d007830
Zm00001d042143	Zm00001d031434						Zm00001d032961
Zm00001d048950	Zm00001d014134						Zm00001d023603
Zm00001d026426	Zm00001d040705						Zm00001d043089
Zm00001d031152	Zm00001d027520						Zm00001d044455
Zm00001d010870	Zm00001d026632						Zm00001d006658
Zm00001d043199	Zm00001d040497						Zm00001d007965
Zm00001d009945	Zm00001d017287						Zm00001d013108
Zm00001d049242	Zm00001d023811						Zm00001d010693
Zm00001d025016	Zm00001d003142						Zm00001d054012
Zm00001d042371	Zm00001d028616						Zm00001d008433
Zm00001d020351	Zm00001d048335						Zm00001d007518
Zm00001d023611	Zm00001d048775						Zm00001d019537
Zm00001d012574	Zm00001d010743						Zm00001d035050
Zm00001d014062	Zm00001d018076						Zm00001d043634
Zm00001d042134	Zm00001d003301						Zm00001d038783
Zm00001d043994	Zm00001d038609						Zm00001d044228
Zm00001d048687	Zm00001d003422						Zm00001d041844
Zm00001d028116	Zm00001d030165						Zm00001d052719
Zm00001d050265	Zm00001d051788
Zm00001d018701	Zm00001d012401
Zm00001d037397	Zm00001d017033
Zm00001d043871	Zm00001d006493
Zm00001d006117	Zm00001d052209
Zm00001d046330	Zm00001d007831
Zm00001d020984	Zm00001d038846
Zm00001d031407
Zm00001d028467
Zm00001d048214
Zm00001d051525
Zm00001d033320
Zm00001d018738
Zm00001d038177
Zm00001d040245
Zm00001d046743
Zm00001d046745
Zm00001d043988
Zm00001d045785
Zm00001d008633
Zm00001d040639
Zm00001d033241
Zm00001d002139
Zm00001d016760
Zm00001d052744
Zm00001d020886
Zm00001d045948
Zm00001d021666
Zm00001d003524
Zm00001d045395
Zm00001d023608
Zm00001d035080
Zm00001d029501
Zm00001d043870
