# Supplementary material for: Natural variation in a type-A response regulator confers maize chilling tolerance
Source: Nat Commun. 2021 Aug 5;12:4713. doi: 10.1038/s41467-021-25001-y (PMC8342596; doi:10.1038/s41467-021-25001-y)
Supplement: Supplementary file 7 — Supplementary Data 5 [file 41467_2021_25001_MOESM7_ESM.xlsx]

## Sheet: ZmRR1 regulated COR genes
Supplementary Data 5. ZmRR1-regulated cold responsive genes (803)
Refer to the defined cold-responsive transcriptome, ZmRR1 regulated genes were shown that identified with a P value of differential expression above the threshold (P < 0.05, fold change greater than 2). The gene functional description is based on MaizeGDB.
test_id	description
Zm00001d054012	Putative leucine-rich repeat receptor-like protein kinase family protein
Zm00001d053995	12-oxo-phytodienoic acid reductase1
Zm00001d053960	12-oxo-phytodienoic acid reductase2
Zm00001d053740	1-aminocyclopropane-1-carboxylate oxidase15
Zm00001d053642	1-aminocyclopropane-1-carboxylate oxidase2
Zm00001d053554	1-aminocyclopropane-1-carboxylate synthase2
Zm00001d053446	1-aminocyclopropane-1-carboxylate synthase6
Zm00001d053406	40S ribosomal protein S21a
Zm00001d053369	abscisic acid stress ripening6
Zm00001d053352	alanine aminotransferase5
Zm00001d053135	aldehyde dehydrogenase3
Zm00001d053133	alternative oxidase2
Zm00001d053117	amine oxidase1
Zm00001d053091	anther ear1
Zm00001d053049	asparagine synthetase3
Zm00001d052827	barren inflorescence1
Zm00001d052779	benzoxazinone synthesis10
Zm00001d052744	benzoxazinone synthesis11
Zm00001d052640	big embryo1
Zm00001d052532	Caffeoyl-CoA O-methyltransferase1
Zm00001d052478	calcineurin B-like5
Zm00001d052340	chitinase chem5
Zm00001d052261	cytochrome P-450 18
Zm00001d052253	cytochrome P-450 19
Zm00001d052245	cytokinin oxidase6
Zm00001d052209	dehydrin3
Zm00001d052205	deoxy xylulose synthase 2
Zm00001d052033	DRE-binding protein4
Zm00001d051989	early light inducible protein1
Zm00001d051917	early light inducible protein2
Zm00001d051908	endochitinase precursor4
Zm00001d051890	expansin-like6
Zm00001d051843	geranylgeranyl pyrophosphate synthase3
Zm00001d051788	gibberellin 20-oxidase1
Zm00001d051692	gibberellin 20-oxidase5
Zm00001d051659	gibberellin 2-oxidase3
Zm00001d051617	glucan endo-13-beta-glucosidase homolog1
Zm00001d051504	glutathione transferase30
Zm00001d051480	glutathione transferase8
Zm00001d051424	hydroxylase5
Zm00001d051420	hydroxylase8
Zm00001d051334	isopentenyl transferase5
Zm00001d051225	kaurene synthase2
Zm00001d051166	knotted related homeobox1
Zm00001d051094	liguleless related sequence1
Zm00001d051093	MAP kinase3
Zm00001d051088	NAC-transcription factor 53
Zm00001d050768	NAC-transcription factor43
Zm00001d050689	nine-cis-epoxycarotenoid dioxygenase5
Zm00001d050346	nine-cis-epoxycarotenoid dioxygenase8
Zm00001d050302	nitrate transport4
Zm00001d049660	oxygen evolving complex23
Zm00001d049364	pathogenesis related protein4
Zm00001d049330	pathogenesis related protein5
Zm00001d049244	peroxidase3
Zm00001d049242	phenylalanine ammonia lyase4
Zm00001d049145	phenylalanine ammonia lyase8
Zm00001d049113	phosphate transporter protein7
Zm00001d049103	physical impedance induced protein2
Zm00001d049061	phytosulfokine peptide precursor1
Zm00001d049002	PIN-formed protein11
Zm00001d048969	plant color component at R1
Zm00001d048950	polypeptide
Zm00001d048949	potassium channel3
Zm00001d048907	protein phosphatase homolog11
Zm00001d048901	protein phosphatase homolog4
Zm00001d048866	protein phosphatase homolog6
Zm00001d048789	protein phosphatase homolog7
Zm00001d048688	protein phosphatase homolog9
Zm00001d048687	proton gradient regulation3 homolog
Zm00001d048614	sesquiterpene cyclase1
Zm00001d048491	stearoyl-acyl-carrier-protein desaturase10
Zm00001d048474	terpene synthase10
Zm00001d048471	terpene synthase2
Zm00001d048469	tonoplast intrinsic protein4
Zm00001d048416	transporter of mugineic acid3
Zm00001d048369	trehalose-6-phosphate synthase13
Zm00001d048349	viviparous14
Zm00001d048268	(+)-neomenthol dehydrogenase
Zm00001d048233	(+)-neomenthol dehydrogenase
Zm00001d048220	(+)-neomenthol dehydrogenase
Zm00001d048214	(Z)-3-hexen-1-ol acetyltransferase
Zm00001d048208	(Z)-3-hexen-1-ol acetyltransferase
Zm00001d048166	17.4 kDa class III heat shock protein
Zm00001d047993	21.7 kDa class VI heat shock protein
Zm00001d047976	25.3 kDa heat shock protein chloroplastic
Zm00001d047944	3-hydroxy-3-methylglutaryl-coenzyme A reductase 2
Zm00001d047931	3-isopropylmalate dehydratase large subunit
Zm00001d047907	3-ketoacyl-CoA synthase
Zm00001d047840	3-ketoacyl-CoA synthase 1
Zm00001d047814	3-ketoacyl-CoA synthase 5
Zm00001d047799	AAA-ATPase ASD mitochondrial
Zm00001d047705	AAA-ATPase ASD mitochondrial
Zm00001d047671	AAA-ATPase ASD mitochondrial
Zm00001d047661	AAA-ATPase ASD mitochondrial
Zm00001d047579	AAA-ATPase ASD mitochondrial
Zm00001d047452	ABA-responsive protein
Zm00001d047437	ABC transporter B family member 19
Zm00001d047436	ABC transporter C family member 4
Zm00001d047307	ABC transporter G family member 40
Zm00001d047201	ABC transporter G family member 6
Zm00001d047104	Acidic endochitinase
Zm00001d046981	ACR8
Zm00001d046937	ACT domain-containing protein ACR8
Zm00001d046813	Actin cross-linking protein
Zm00001d046774	Actin-depolymerizing factor 10
Zm00001d046751	Acyl-activating enzyme 11
Zm00001d046746	Acyl-CoA N-acyltransferases (NAT) superfamily protein
Zm00001d046626	Adagio protein 3
Zm00001d046574	Adenine/guanine permease AZG2
Zm00001d046261	Alkaline/neutral invertase CINV2
Zm00001d046234	Alpha/beta hydrolase related protein
Zm00001d046188	alpha/beta-Hydrolases superfamily protein
Zm00001d046184	alpha/beta-Hydrolases superfamily protein
Zm00001d046145	alpha/beta-Hydrolases superfamily protein
Zm00001d046132	Alpha-L-fucosidase 2
Zm00001d045843	Alpha-xylosidase 1
Zm00001d045785	Amino acid permease 2
Zm00001d045567	Amino acid permease 6
Zm00001d045395	Amino acid permease 6
Zm00001d045393	Annexin
Zm00001d045340	Anthocyanin regulatory C1 protein
Zm00001d045311	Aquaporin NIP1-2
Zm00001d045210	Aquaporin PIP2-4
Zm00001d045204	ARM repeat superfamily protein
Zm00001d045190	Aspartyl protease AED1
Zm00001d045118	Aspartyl protease AED1
Zm00001d045054	Aspartyl protease AED1
Zm00001d044975	AT1G52290 (E=2e-016) | protein kinase family protein
Zm00001d044970	AT3g10020/T22K18_16; Expressed protein; protein
Zm00001d044908	AT5g56980/MHM17_10
Zm00001d044906	ATFP4
Zm00001d044857	ATFP4
Zm00001d044762	ATP sulfurylase 1 chloroplastic
Zm00001d044752	ATPase inhibitor
Zm00001d044695	ATPase%2C coupled to transmembrane movement of substance%3B ATPase%2C coupled to transmembrane movement of substances
Zm00001d044526	ATP-dependent 6-phosphofructokinase 2
Zm00001d044442	AtS40-3
Zm00001d044411	Auxin transporter-like protein 1
Zm00001d044399	Auxin-responsive protein IAA26
Zm00001d044396	Auxin-responsive protein SAUR61
Zm00001d044389	Basic leucine zipper 9
Zm00001d044373	B-box zinc finger protein 20
Zm00001d044339	B-box zinc finger protein 22
Zm00001d044300	Beta-fructofuranosidase 1%3B Invertase
Zm00001d044235	Beta-glucosidase 47
Zm00001d044181	BGGP Beta-1-3-galactosyl-O-glycosyl-glycoprotein
Zm00001d044157	Bifunctional inhibitor/lipid-transfer protein/seed storage 2S albumin superfamily protein
Zm00001d044146	Bifunctional UDP-glucose 4-epimerase and UDP-xylose 4-epimerase 1
Zm00001d044142	Blight-associated protein p12
Zm00001d044124	Bowman-Birk type trypsin inhibitor
Zm00001d044088	Bowman-Birk type trypsin inhibitor
Zm00001d044018	Bowman-Birk type trypsin inhibitor
Zm00001d044017	Bowman-Birk type wound-induced proteinase inhibitor WIP1
Zm00001d043988	brassinosteroid-responsive RING-H2
Zm00001d043929	BTB/POZ and TAZ domain-containing protein 2
Zm00001d043782	BTB/POZ domain-containing protein
Zm00001d043742	BTB/POZ domain-containing protein
Zm00001d043741	BTB/POZ domain-containing protein
Zm00001d043740	BTB/POZ domain-containing protein NPY1
Zm00001d043665	bZIP transcription factor family protein
Zm00001d043654	C3H47 C3H type transcription factor
Zm00001d043651	C4-dicarboxylate transporter/malic acid transport protein isoform 1%3B C4-dicarboxylate transporter/malic acid transport protein isoform 2
Zm00001d043650	Calcium uniporter protein 5 mitochondrial
Zm00001d043610	Calmodulin
Zm00001d043450	Calmodulin protein 2%2C touch-induced
Zm00001d043429	Calmodulin-binding protein 60 G
Zm00001d043411	Calmodulin-binding receptor-like cytoplasmic kinase 3
Zm00001d043390	Carbohydrate transporter/ sugar porter
Zm00001d043374	Catalytic/ hydrolase
Zm00001d043365	Catalytic/ protein phosphatase type 2C
Zm00001d043344	Cation/calcium exchanger 2
Zm00001d043339	Cation/calcium exchanger 2
Zm00001d043199	CBL-interacting serine/threonine-protein kinase 10
Zm00001d043196	CBL-interacting serine/threonine-protein kinase 15
Zm00001d043191	CCCH transcription factor%3B CCCH transcription factor isoform 1%3B CCCH transcription factor isoform 2
Zm00001d043190	CCG-binding protein 1
Zm00001d043121	CCT motif family protein
Zm00001d043089	CCT motif family protein
Zm00001d043087	CCT motif family protein
Zm00001d043043	CCT motif family protein
Zm00001d043037	CDP-diacylglycerol--serine O-phosphatidyltransferase 1
Zm00001d043031	Cell Division Protein AAA ATPase family
Zm00001d042958	Cell Division Protein AAA ATPase family
Zm00001d042922	Cell number regulator 9
Zm00001d042749	Cellulose synthase-like protein E1
Zm00001d042641	Chaperone DnaJ-domain superfamily protein
Zm00001d042636	Chaperone protein dnaJ 11 chloroplastic
Zm00001d042371	Chaperone protein dnaJ 8 chloroplastic
Zm00001d042293	Chlorophyll a-b binding protein 48%2C chloroplastic
Zm00001d042143	CHP-rich zinc finger protein-like; protein
Zm00001d042127	Cis-zeatin O-glucosyltransferase 1
Zm00001d042114	COBRA-like protein 7
Zm00001d042098	Copper transport protein family
Zm00001d042022	Copper transporter 5
Zm00001d041927	CTP synthase family protein
Zm00001d041672	CTP synthase family protein
Zm00001d041476	Cyclase/dehydrase family protein
Zm00001d041443	Cycloartenol synthase
Zm00001d041387	Cylicin-1
Zm00001d041363	Cysteine/Histidine-rich C1 domain family protein
Zm00001d041236	Cysteine-rich receptor-like protein kinase 10
Zm00001d040836	Cysteine-rich repeat secretory protein 55
Zm00001d040777	Cytochrome P450 709B2
Zm00001d040639	Cytochrome P450 71A26
Zm00001d040597	Cytochrome P450 71A26
Zm00001d040589	Cytochrome P450 71B10
Zm00001d040526	Cytochrome P450 84A1
Zm00001d040292	Cytochrome P450 94B3
Zm00001d040245	Cytochrome P450 CYP709C14
Zm00001d040020	Cytochrome P450 CYP78A55
Zm00001d039993	cytochrome P450 family 72 subfamily A polypeptide 8
Zm00001d039963	cytochrome P450 family 72 subfamily A polypeptide 8
Zm00001d039919	cytochrome P450 family 81 subfamily D polypeptide 8
Zm00001d039825	Cytokinin-O-glucosyltransferase 2
Zm00001d039790	Cytokinin-O-glucosyltransferase 2
Zm00001d039771	Defense-related protein
Zm00001d039713	Dehydration-responsive element-binding protein 1A
Zm00001d039567	Dehydration-responsive element-binding protein 1D
Zm00001d039524	Dehydrin COR410
Zm00001d039468	Dehydrin DHN1
Zm00001d039437	delay of germination 1
Zm00001d039412	Delta 1-pyrroline-5-carboxylate synthetase isoform 1%3B Delta 1-pyrroline-5-carboxylate synthetase isoform 2
Zm00001d039262	Deoxyhypusine hydroxylase
Zm00001d039081	Desiccation-associated protein
Zm00001d039077	DeSI-like protein
Zm00001d039049	Dirigent
Zm00001d038863	Disease resistance protein RGA2
Zm00001d038846	Disease resistance protein RGA4
Zm00001d038784	D-mannose binding lectin family protein
Zm00001d038780	DNA glycosylase superfamily protein
Zm00001d038772	DNA topoisomerase 2
Zm00001d038717	DNA topoisomerase 2
Zm00001d038665	DNA-binding protein RAV1
Zm00001d038642	DNA-binding WRKY
Zm00001d038638	DNA-damage-repair/toleration protein DRT100
Zm00001d038612	DUF1262 family protein
Zm00001d038490	DUF4228 domain protein
Zm00001d038471	DUF679 domain membrane protein 7
Zm00001d038325	DUF789 family protein
Zm00001d038297	Dynein light chain LC6%2C flagellar outer arm
Zm00001d038291	E3 ubiquitin-protein ligase ATL41
Zm00001d038275	E3 ubiquitin-protein ligase ATL6
Zm00001d038263	E3 ubiquitin-protein ligase PUB23
Zm00001d038195	early nodulin-like protein 16
Zm00001d038177	EIN3-binding F-box protein 1
Zm00001d037894	EIN3-binding F-box protein 1
Zm00001d037886	Embryogenesis transmembrane protein-like
Zm00001d037816	Encodes a protein whose expression is responsive to nematode infection.
Zm00001d037769	Endoglucanase 11
Zm00001d037743	Endonuclease 2
Zm00001d037632	Endosomal targeting BRO1-like domain-containing protein
Zm00001d037382	ETHYLENE INSENSITIVE 3-like 2 protein
Zm00001d037229	Ethylene-responsive transcription factor 4%3B Putative AP2/EREBP transcription factor superfamily protein
Zm00001d037188	Ethylene-responsive transcription factor 7
Zm00001d037061	Ethylene-responsive transcription factor ABR1
Zm00001d037005	Ethylene-responsive transcription factor ERF025
Zm00001d036965	Ethylene-responsive transcription factor ERF055
Zm00001d036768	Ethylene-responsive transcription factor ERF061
Zm00001d036539	Ethylene-responsive transcription factor ERF105
Zm00001d036293	Eukaryotic aspartyl protease family protein
Zm00001d036197	Exocyst complex component EXO70A1
Zm00001d036175	Exocyst complex component SEC6
Zm00001d036122	exocyst subunit exo70 family protein G1
Zm00001d036003	Expansin-B4
Zm00001d035978	Expansin-like A2
Zm00001d035949	Expressed protein; protein
Zm00001d035829	Expressed protein; protein
Zm00001d035652	FAD/NAD(P)-binding oxidoreductase family protein
Zm00001d035588	Fasciclin-like arabinogalactan protein 10
Zm00001d035568	Fasciclin-like arabinogalactan protein 6
Zm00001d035553	F-box domain containing protein
Zm00001d035542	F-box protein
Zm00001d035400	F-box protein FBX14
Zm00001d035336	F-box/kelch-repeat protein SKIP11
Zm00001d035246	Ferredoxin-6%2C chloroplastic
Zm00001d035243	Galactoside 2-alpha-L-fucosyltransferase
Zm00001d035236	Gamma-glutamyl peptidase 1
Zm00001d035195	GDSL esterase/lipase APG
Zm00001d035178	Germin-like protein subfamily 1 member 8
Zm00001d035163	Germin-like protein subfamily 1 member 8
Zm00001d035162	Germin-like protein subfamily T member 1
Zm00001d035119	Glucan endo-1%2C3-beta-glucosidase 7
Zm00001d035080	Glucan endo-13-beta-glucosidase 14
Zm00001d035055	Glucose-6-phosphate/phosphate translocator 2 chloroplastic
Zm00001d035050	Glucose-methanol-choline (GMC) oxidoreductase family protein
Zm00001d035013	Glutaredoxin family protein
Zm00001d035000	Glutaredoxin-C13
Zm00001d034995	Glutaredoxin-C13
Zm00001d034898	Glutathione S-transferase U16
Zm00001d034875	Glycerophosphodiester phosphodiesterase GDPD2
Zm00001d034673	Glycerophosphodiester phosphodiesterase GDPDL3
Zm00001d034643	Glycosyltransferase family 61 protein
Zm00001d034641	GPRP
Zm00001d034569	GRAS family transcription factor containing protein
Zm00001d034514	Grx_A2-glutaredoxin subgroup III
Zm00001d034461	GTP binding protein
Zm00001d034453	G-type lectin S-receptor-like serine/threonine-protein kinase B120
Zm00001d034427	H/ACA ribonucleoprotein complex subunit 4
Zm00001d034417	Haloacid dehalogenase-like hydrolase domain-containing protein Sgpp
Zm00001d034143	HB-type transcription factor
Zm00001d033957	Heat shock 70 kDa protein 3
Zm00001d033924	Heat shock 70 kDa protein 5
Zm00001d033903	Heat shock factor protein 2
Zm00001d033862	Heat stress transcription factor C-1
Zm00001d033846	Heavy metal transport/detoxification superfamily protein
Zm00001d033719	Heavy metal transport/detoxification superfamily protein
Zm00001d033568	Heavy metal-associated isoprenylated plant protein 27
Zm00001d033543	Helix-loop-helix DNA-binding domain containing protein
Zm00001d033539	Hevein-like preproprotein
Zm00001d033503	Hevein-like preproprotein
Zm00001d033475	High affinity nitrate transporter 2.5
Zm00001d033455	Histone H2B
Zm00001d033385	Histone H3.2
Zm00001d033347	Histone H3.2
Zm00001d033320	Homeobox-leucine zipper protein ATHB-6
Zm00001d033296	Homeobox-leucine zipper protein HAT3
Zm00001d033231	Homeobox-leucine zipper protein HAT4
Zm00001d033229	HVA22-like protein e
Zm00001d033222	HXXXD-type acyl-transferase family protein
Zm00001d032961	HXXXD-type acyl-transferase family protein
Zm00001d032691	HXXXD-type acyl-transferase family protein
Zm00001d032664	HXXXD-type acyl-transferase family protein
Zm00001d032618	Hydrolase-like protein family
Zm00001d032481	Hydrophobic protein RCI2B
Zm00001d032433	hydroxyproline-rich glycoprotein family protein
Zm00001d032408	IAA24-auxin-responsive Aux/IAA family member
Zm00001d032363	Inactive LRR receptor-like serine/threonine-protein kinase BIR2
Zm00001d032285	Indole-3-acetic acid amido synthetase
Zm00001d032265	Inositol oxygenase 2
Zm00001d032233	Integral membrane HPP family protein
Zm00001d032155	Integral membrane protein
Zm00001d032084	K-exchanger-like protein
Zm00001d032030	Laccase-7
Zm00001d031952	Lachrymatory factor synthase
Zm00001d031875	Lactoylglutathione lyase / glyoxalase I family protein
Zm00001d031769	Late embryogenesis abundant (LEA) hydroxyproline-rich glycoprotein family
Zm00001d031725	Leucine Rich Repeat family protein expressed; protein
Zm00001d031635	Leucine-rich receptor-like protein kinase family protein
Zm00001d031555	Leucine-rich repeat extensin-like protein 3
Zm00001d031434	Leucine-rich repeat extensin-like protein 6
Zm00001d031412	Leucine-rich repeat receptor-like serine/threonine/tyrosine-protein kinase SOBIR1
Zm00001d031351	LHT1
Zm00001d031325	Light-inducible protein CPRF-2
Zm00001d031222	Lipopolysaccharide-modifying protein
Zm00001d031221	LOB domain-containing protein 38
Zm00001d031158	LOB domain-containing protein 38
Zm00001d031131	Long cell-linked locus protein
Zm00001d030858	LRR protein WM1.10
Zm00001d030577	LRR receptor-like serine/threonine-protein kinase EFR
Zm00001d030339	LRR receptor-like serine/threonine-protein kinase GSO2
Zm00001d030267	L-type lectin-domain containing receptor kinase IX.1
Zm00001d030023	Lysine histidine transporter 2
Zm00001d030009	LysM domain containing protein
Zm00001d029934	MADS1
Zm00001d029814	Major facilitator superfamily protein
Zm00001d029777	Major facilitator superfamily protein
Zm00001d029738	Mannose-6-phosphate isomerase
Zm00001d029708	Mannose-6-phosphate isomerase
Zm00001d029601	MATH domain containing protein; Os10g0478500 protein
Zm00001d029526	Membrane protein
Zm00001d029501	Mitochondrial phosphate carrier protein 2 mitochondrial
Zm00001d029373	Mitogen-activated protein kinase kinase kinase YODA
Zm00001d029371	Mitogen-activated protein kinase kinase kinase YODA
Zm00001d029366	monooxygenase 1
Zm00001d029359	mTERF family protein
Zm00001d029356	myb domain protein 112
Zm00001d029339	myb domain protein 112
Zm00001d029318	myb domain protein 15
Zm00001d029258	NAC domain containing protein 38
Zm00001d029126	NAC domain transcription factor
Zm00001d029099	NAC domain-containing protein 2
Zm00001d029091	NAC domain-containing protein 2
Zm00001d029052	NAC transcription factor 29
Zm00001d028930	NAD(P)-binding Rossmann-fold superfamily protein
Zm00001d028838	NAD(P)-linked oxidoreductase superfamily protein
Zm00001d028826	NDR1/HIN1-like 1
Zm00001d028750	Nematode resistance protein-like HSPRO2
Zm00001d028718	Ninja-family protein 5
Zm00001d028711	Nitrate reductase [NADH] 2
Zm00001d028651	Nitrate reductase [NADH] 2
Zm00001d028616	Nodulin-like protein
Zm00001d028574	Non-specific phospholipase C4
Zm00001d028505	NPK1-related protein kinase-like protein
Zm00001d028440	O-fucosyltransferase family protein
Zm00001d028406	O-Glycosyl hydrolases family 17 protein
Zm00001d028389	Oligopeptide transporter 5
Zm00001d028366	Os05g0140333 protein
Zm00001d028307	OSIGBa0147B06.5 protein
Zm00001d028161	OSJNBa0088A01.13 protein; protein
Zm00001d028139	OSJNBa0088A01.13 protein; protein
Zm00001d028118	OSJNBa0089E12.13 protein; protein
Zm00001d027991	OSJNBb0045P24.5 protein
Zm00001d027988	Osmotin-like protein OSM34
Zm00001d027901	Outer arm dynein light chain 1 protein
Zm00001d027809	oxidative stress 3
Zm00001d027710	oxidative stress 3
Zm00001d027537	PEBP (phosphatidylethanolamine-binding protein) family protein
Zm00001d027532	Pentatricopeptide repeat-containing protein
Zm00001d027530	Pentatricopeptide repeat-containing protein
Zm00001d027520	Pentatricopeptide repeat-containing protein
Zm00001d027499	Peptide transporter PTR2
Zm00001d027471	Peptide transporter PTR2
Zm00001d027443	Peptidyl-prolyl cis-trans isomerase
Zm00001d027431	Peroxidase 12
Zm00001d027375	Peroxidase 52
Zm00001d027268	Peroxidase 52
Zm00001d026657	Peroxidase 55
Zm00001d026632	Peroxidase 60
Zm00001d026563	Peroxidase 64
Zm00001d026460	Peroxidase R15
Zm00001d026457	Peroxidase superfamily protein
Zm00001d026426	PHD finger protein
Zm00001d026297	Phosphatidylinositol N-acetyglucosaminlytransferase subunit P-related
Zm00001d026271	Phospho-2-dehydro-3-deoxyheptonate aldolase 2 chloroplastic
Zm00001d026224	Phosphoenolpyruvate carboxylase kinase 3
Zm00001d026147	Phospholipase A2-alpha
Zm00001d026076	photosystem II light harvesting complex gene B1B2
Zm00001d026012	Phytoene synthase chloroplastic
Zm00001d025924	PIF / Ping-Pong family of plant transposases
Zm00001d025922	Pirin-like protein 2
Zm00001d025903	Plant calmodulin-binding protein-related
Zm00001d025900	plant/MUD21-2 protein
Zm00001d025874	Polcalcin Jun o 2
Zm00001d025799	Pollenless3
Zm00001d025761	Polygalacturonase
Zm00001d025752	PR5-like receptor kinase
Zm00001d025707	Probable beta-14-xylosyltransferase IRX14
Zm00001d025659	Probable beta-14-xylosyltransferase IRX9H
Zm00001d025541	Probable beta-14-xylosyltransferase IRX9H
Zm00001d025103	Probable calcium-binding protein CML15
Zm00001d025059	Probable carboxylesterase 15
Zm00001d025055	Probable carboxylesterase 17
Zm00001d025043	Probable carboxylesterase 17
Zm00001d024996	Probable carboxylesterase 18
Zm00001d024961	Probable carboxylesterase 8
Zm00001d024960	Probable CCR4-associated factor 1 homolog 11
Zm00001d024934	Probable E3 ubiquitin-protein ligase BAH1-like
Zm00001d024843	Probable F-box protein
Zm00001d024821	Probable galacturonosyltransferase-like 1
Zm00001d024800	Probable galacturonosyltransferase-like 9
Zm00001d024522	Probable GTP diphosphokinase RSH2 chloroplastic
Zm00001d024486	Probable GTP-binding protein OBGM mitochondrial
Zm00001d024324	Probable inactive poly [ADP-ribose] polymerase SRO1
Zm00001d024273	Probable inactive poly [ADP-ribose] polymerase SRO1
Zm00001d023941	Probable isoprenylcysteine alpha-carbonyl methylesterase ICMEL2
Zm00001d023869	Probable LRR receptor-like serine/threonine-protein kinase
Zm00001d023843	Probable LRR receptor-like serine/threonine-protein kinase
Zm00001d023799	Probable mediator of RNA polymerase II transcription subunit 37c
Zm00001d023664	Probable mediator of RNA polymerase II transcription subunit 37c
Zm00001d023617	Probable membrane-associated kinase regulator 4
Zm00001d023608	Probable N-acetyltransferase HLS1
Zm00001d023603	Probable pectate lyase 8
Zm00001d023524	Probable pectinesterase/pectinesterase inhibitor 40
Zm00001d023477	Probable pectinesterase/pectinesterase inhibitor 7
Zm00001d023390	Probable peptide/nitrate transporter
Zm00001d023387	Probable plastid-lipid-associated protein 14 chloroplastic
Zm00001d023313	Probable plastid-lipid-associated protein 14 chloroplastic
Zm00001d023294	Probable polyamine transporter
Zm00001d023242	Probable purine permease 11
Zm00001d022650	Probable RNA-binding protein ARP1
Zm00001d022636	Probable serine/threonine-protein kinase Cx32 chloroplastic
Zm00001d022607	Probable sugar phosphate/phosphate translocator
Zm00001d022524	Probable trehalose-phosphate phosphatase J
Zm00001d022492	Probable tyrosine-protein phosphatase
Zm00001d022460	Probable WRKY transcription factor 30
Zm00001d022457	Probable WRKY transcription factor 50
Zm00001d022437	Probable xyloglucan endotransglucosylase/hydrolase protein 21
Zm00001d022424	Probable xyloglucan endotransglucosylase/hydrolase protein 21
Zm00001d022355	Probable xyloglucan endotransglucosylase/hydrolase protein 30
Zm00001d022327	Probably inactive leucine-rich repeat receptor-like protein kinase
Zm00001d022259	Proline-rich family protein
Zm00001d022154	Protein binding protein
Zm00001d022151	Protein capI
Zm00001d022069	Protein DETOXIFICATION 35
Zm00001d021949	Protein EXORDIUM
Zm00001d021946	Protein EXORDIUM
Zm00001d021900	Protein EXORDIUM
Zm00001d021816	Protein EXORDIUM-like 5
Zm00001d021695	Protein GAMETE EXPRESSED 1
Zm00001d021638	Protein HYPER-SENSITIVITY-RELATED 4
Zm00001d021459	Protein indeterminate-domain 2
Zm00001d021410	Protein induced upon tuberization
Zm00001d021343	Protein kinase domain containing protein
Zm00001d021249	Protein kinase Kelch repeat:Kelch
Zm00001d021168	Protein kinase superfamily protein
Zm00001d021026	Protein kinase superfamily protein
Zm00001d020963	Protein kinase superfamily protein
Zm00001d020923	Protein kinase superfamily protein
Zm00001d020887	Protein kinase superfamily protein
Zm00001d020852	Protein kinase superfamily protein
Zm00001d020787	Protein kinase superfamily protein
Zm00001d020702	Protein kinase superfamily protein
Zm00001d020686	Protein kinase superfamily protein
Zm00001d020670	Protein kinase superfamily protein
Zm00001d020639	Protein LONGIFOLIA 2
Zm00001d020638	Protein LSD1
Zm00001d020631	Protein MICRORCHIDIA 6
Zm00001d020628	Protein NETWORKED 1A
Zm00001d020610	Protein NRT1/ PTR FAMILY 7.2
Zm00001d020552	Protein NUCLEAR FUSION DEFECTIVE 6 chloroplastic/mitochondrial
Zm00001d020533	Protein P21
Zm00001d020521	Protein phosphatase 2C 16
Zm00001d020403	Protein phosphatase 2C 37
Zm00001d020396	Protein PLASTID MOVEMENT IMPAIRED 1-RELATED 1
Zm00001d020348	Protein REVEILLE 1
Zm00001d020332	Protein REVEILLE 1
Zm00001d020148	Protein SAR DEFICIENT 1
Zm00001d020136	Protein SCARECROW
Zm00001d020100	Protein SHOOT GRAVITROPISM 5
Zm00001d019936	Protein SRG1
Zm00001d019725	Protein SRG1
Zm00001d019704	Protein SULFUR DEFICIENCY-INDUCED 1
Zm00001d019546	Protein trichome birefringence-like 10
Zm00001d019228	Protein YLS9
Zm00001d019078	Putative AP2/EREBP transcription factor superfamily protein
Zm00001d019060	Putative AP2/EREBP transcription factor superfamily protein
Zm00001d018973	Putative AP2/EREBP transcription factor superfamily protein
Zm00001d018966	Putative AP2/EREBP transcription factor superfamily protein
Zm00001d018940	Putative AP2/EREBP transcription factor superfamily protein
Zm00001d018839	Putative calcium-transporting ATPase 13 plasma membrane-type
Zm00001d018827	Putative CBL-interacting protein kinase family protein
Zm00001d018819	Putative clathrin assembly protein
Zm00001d018738	Putative clathrin assembly protein
Zm00001d018727	Putative clathrin assembly protein
Zm00001d018725	Putative clathrin assembly protein
Zm00001d018700	Putative CRINKLY4-like receptor protein kinase family protein
Zm00001d018491	Putative CRINKLY4-like receptor protein kinase family protein
Zm00001d018431	Putative cytochrome P450 superfamily protein
Zm00001d018298	Putative cytochrome P450 superfamily protein
Zm00001d018206	Putative E3 ubiquitin-protein ligase XBAT31
Zm00001d018122	Putative FAD-binding Berberine family protein
Zm00001d018107	Putative GATA transcription factor family protein
Zm00001d018106	Putative GEM-like protein 8
Zm00001d018103	Putative GEM-like protein 8
Zm00001d018087	Putative glucuronosyltransferase PGSIP7
Zm00001d018076	Putative HLH DNA-binding domain superfamily protein
Zm00001d018065	Putative HLH DNA-binding domain superfamily protein
Zm00001d017941	Putative homeodomain-like transcription factor superfamily protein
Zm00001d017766	Putative homeodomain-like transcription factor superfamily protein%3B SANT/MYB protein
Zm00001d017699	Putative homeodomain-like transcription factor superfamily protein%3B SANT/MYB protein
Zm00001d017671	Putative IQ calmodulin-binding and BAG domain containing family protein
Zm00001d017666	Putative knotted-like transcription factor family protein
Zm00001d017645	Putative leucine-rich repat protein kinase family protein
Zm00001d017643	Putative leucine-rich repeat receptor-like protein kinase family protein
Zm00001d017642	Putative leucine-rich repeat receptor-like protein kinase family protein
Zm00001d017629	Putative leucine-rich repeat receptor-like protein kinase family protein
Zm00001d017622	Putative leucine-rich repeat receptor-like protein kinase family protein
Zm00001d017612	Putative leucine-rich repeat receptor-like serine/threonine-protein kinase
Zm00001d017598	Putative MAPKKK family protein kinase
Zm00001d017592	Putative MAPKKK family protein kinase
Zm00001d017591	Putative MATE efflux family protein
Zm00001d017547	Putative MYB DNA-binding domain superfamily protein
Zm00001d017466	Putative MYB DNA-binding domain superfamily protein
Zm00001d017422	Putative O-Glycosyl hydrolase superfamily protein
Zm00001d017381	Putative RING zinc finger domain superfamily protein
Zm00001d017288	Putative RING zinc finger domain superfamily protein
Zm00001d017276	Putative RING zinc finger domain superfamily protein
Zm00001d017270	Putative RING zinc finger domain superfamily protein
Zm00001d017152	Putative serine type endopeptidase inhibitor
Zm00001d017050	Putative thaumatin domain family protein
Zm00001d017019	Putative tify domain/CCT motif transcription factor family protein
Zm00001d016896	Putative WAK family receptor-like protein kinase
Zm00001d016841	Putative WRKY DNA-binding domain superfamily protein
Zm00001d016831	PVR3-like protein
Zm00001d016806	Pyridoxal-5'-phosphate-dependent enzyme family protein
Zm00001d016765	Ran BP2/NZF zinc finger-like superfamily protein
Zm00001d016760	Ran BP2/NZF zinc finger-like superfamily protein
Zm00001d016719	Ran BP2/NZF zinc finger-like superfamily protein
Zm00001d016705	Receptor kinase
Zm00001d016674	receptor-like protein kinase 1
Zm00001d016588	Receptor-like protein kinase FERONIA
Zm00001d016570	Ribosomal RNA small subunit methyltransferase mitochondrial
Zm00001d016379	RING/U-box superfamily protein
Zm00001d016306	RING-H2 finger protein ATL3
Zm00001d016255	RING-H2 finger protein ATL3F
Zm00001d016095	RING-H2 finger protein ATL65
Zm00001d016016	RING-H2 finger protein ATL80
Zm00001d015925	RING-H2 finger protein ATL80
Zm00001d015811	RNA-binding (RRM/RBD/RNP motifs) family protein
Zm00001d015806	root-specific kinase 1
Zm00001d015798	S-adenosyl-L-methionine-dependent methyltransferases superfamily protein
Zm00001d015778	S-adenosylmethionine synthase
Zm00001d015767	Salicylate/benzoate carboxyl methyltransferase
Zm00001d015737	Salicylate/benzoate carboxyl methyltransferase
Zm00001d015638	SbCBF6
Zm00001d015614	Sec14p-like phosphatidylinositol transfer family protein
Zm00001d015292	Secretory protein
Zm00001d015291	seed maturation protein
Zm00001d015053	Seed specific protein Bn15D17A
Zm00001d014947	senescence regulator
Zm00001d014794	senescence regulator
Zm00001d014765	senescence regulator
Zm00001d014748	Senescence-specific cysteine protease SAG12
Zm00001d014680	Septum-promoting GTP-binding protein 1
Zm00001d014642	sequence-specific DNA binding transcription factors
Zm00001d014625	Serine carboxypeptidase-like 40
Zm00001d014614	Serine carboxypeptidase-like 40
Zm00001d014613	Serine/threonine protein kinase
Zm00001d014596	Serine/threonine-protein kinase
Zm00001d014499	Serine/threonine-protein kinase
Zm00001d014493	Serine/threonine-protein kinase AGC1-5
Zm00001d014258	SNF1-related protein kinase regulatory subunit beta-1
Zm00001d014166	Sodium transporter HKT1
Zm00001d014074	Stem-specific protein TSJT1
Zm00001d014062	S-type anion channel SLAH3
Zm00001d014029	S-type anion channel SLAH3
Zm00001d014007	S-type anion channel SLAH3
Zm00001d013825	Subtilisin-like protease SBT1.9
Zm00001d013798	Subtilisin-like protease SBT5.3
Zm00001d013746	sucrose synthase2
Zm00001d013638	Sucrose-phosphatase 2
Zm00001d013532	Sugar transport protein 3
Zm00001d013443	Sugar transport protein 3
Zm00001d013390	Sugar transport protein 5
Zm00001d013384	Synaptotagmin-3
Zm00001d013376	Systemin receptor SR160
Zm00001d013326	Taxadien-5-alpha-ol O-acetyltransferase
Zm00001d013296	Tetraspanin-7
Zm00001d013210	Tetratricopeptide repeat (TPR)-like superfamily protein
Zm00001d013193	Tetratricopeptide repeat (TPR)-like superfamily protein
Zm00001d013099	Trans-cinnamate 4-monooxygenase
Zm00001d013057	Transcription factor bHLH112
Zm00001d013021	Transcription factor bHLH47
Zm00001d013003	Transcription factor bHLH47
Zm00001d012899	Transcription factor bHLH68
Zm00001d012883	Transcription factor bHLH87
Zm00001d012836	Transcription factor MYB12
Zm00001d012819	Transcription factor MYB44
Zm00001d012814	Transcription factor MYB44
Zm00001d012720	Transcription factor MYB44
Zm00001d012562	Transcription factor MYB46
Zm00001d012510	Transcription factor SPEECHLESS
Zm00001d012484	Transcription factor TCP2
Zm00001d012401	Transcription factor TCP9
Zm00001d012391	Transcription repressor OFP6
Zm00001d012333	Transducin/WD40 repeat-like superfamily protein
Zm00001d012322	Transmembrane amino acid transporter family protein
Zm00001d012321	Transmembrane amino acid transporter family protein
Zm00001d012294	Transposon protein CACTA%2C En/Spm sub-class
Zm00001d012292	Tryptophan aminotransferase-related protein 4
Zm00001d012212	Tryptophan aminotransferase-related protein 4
Zm00001d012146	Tryptophan synthase alpha chain chloroplastic
Zm00001d011886	Tryptophan synthase alpha chain chloroplastic
Zm00001d011847	Tubulin-folding cofactor C
Zm00001d011716	Two-component response regulator ARR16
Zm00001d011679	Two-component response regulator ARR9
Zm00001d011656	Two-component response regulator-like APRR9
Zm00001d011654	Type IV inositol polyphosphate 5-phosphatase 9
Zm00001d011393	Tyrosine/DOPA decarboxylase 1
Zm00001d011133	Ubiquitin-protein ligase
Zm00001d011076	U-box domain-containing protein 16
Zm00001d010961	U-box domain-containing protein 16
Zm00001d010828	U-box domain-containing protein 29
Zm00001d010814	U-box domain-containing protein 29
Zm00001d010798	U-box domain-containing protein 7
Zm00001d010785	Uclacyanin-3
Zm00001d010743	UDP-glucuronate:xylan alpha-glucuronosyltransferase 1
Zm00001d010693	UDP-glycosyltransferase 72B1
Zm00001d010662	UDP-glycosyltransferase 74B1
Zm00001d010586	UDP-glycosyltransferase 74B1
Zm00001d010529	UDP-glycosyltransferase 74B1
Zm00001d010499	UDP-glycosyltransferase 75B1
Zm00001d010380	UDP-glycosyltransferase 85A7
Zm00001d010284	UDP-glycosyltransferase 91A1
Zm00001d010175	Uncharacterised conserved protein UCP015417 vWA
Zm00001d010075	UPF0496 protein At3g28300
Zm00001d010007	VQ motif family protein
Zm00001d009985	V-type proton ATPase subunit E2
Zm00001d009939	Wall-associated receptor kinase-like 8
Zm00001d009899	WAT1-related protein
Zm00001d009858	Wound-responsive family protein
Zm00001d009814	WRKY transcription factor 22
Zm00001d009797	WRKY69-superfamily of TFs having WRKY and zinc finger domains
Zm00001d009772	WRKY74-superfamily of TFs having WRKY and zinc finger domains
Zm00001d009705	WUSCHEL-related homeobox 11
Zm00001d009631	Xyloglucan endotransglucosylase/hydrolase protein 23
Zm00001d009626	Xyloglucan endotransglucosylase/hydrolase protein 32
Zm00001d009622	ZFP16-2
Zm00001d009599	ZIM motif family protein
Zm00001d009497	Zinc finger BED domain-containing protein DAYSLEEPER
Zm00001d009487	Zinc finger CCCH domain-containing protein 23
Zm00001d009425	Zinc finger CCCH domain-containing protein 23
Zm00001d009391	Zinc finger protein
Zm00001d009187	Zinc finger protein 346
Zm00001d009146	Zinc finger protein 8
Zm00001d009106	Zinc finger protein AZF2
Zm00001d008923	Zinc finger protein CONSTANS-LIKE 7
Zm00001d008812	Zinc finger protein WIP2
Zm00001d008795	Zinc finger protein WIP6
Zm00001d008749	Zinc transporter 4
Zm00001d008633	ZIP zinc/iron transport family protein
Zm00001d008585	#N/A
Zm00001d008573	#N/A
Zm00001d008548	#N/A
Zm00001d008449	#N/A
Zm00001d008370	#N/A
Zm00001d008340	#N/A
Zm00001d008327	#N/A
Zm00001d008273	#N/A
Zm00001d008250	#N/A
Zm00001d007901	#N/A
Zm00001d007868	#N/A
Zm00001d007830	#N/A
Zm00001d007827	#N/A
Zm00001d007773	#N/A
Zm00001d007485	#N/A
Zm00001d007477	#N/A
Zm00001d007341	#N/A
Zm00001d007274	#N/A
Zm00001d007272	#N/A
Zm00001d007251	#N/A
Zm00001d007188	#N/A
Zm00001d007175	#N/A
Zm00001d007083	#N/A
Zm00001d007016	#N/A
Zm00001d006948	#N/A
Zm00001d006947	#N/A
Zm00001d006900	#N/A
Zm00001d006828	#N/A
Zm00001d006753	#N/A
Zm00001d006705	#N/A
Zm00001d006591	#N/A
Zm00001d006536	#N/A
Zm00001d006511	#N/A
Zm00001d006509	#N/A
Zm00001d006489	#N/A
Zm00001d006464	#N/A
Zm00001d006360	#N/A
Zm00001d006331	#N/A
Zm00001d006212	#N/A
Zm00001d006170	#N/A
Zm00001d006082	#N/A
Zm00001d006060	#N/A
Zm00001d006053	#N/A
Zm00001d005837	#N/A
Zm00001d005819	#N/A
Zm00001d005807	#N/A
Zm00001d005769	#N/A
Zm00001d005609	#N/A
Zm00001d005591	#N/A
Zm00001d005470	#N/A
Zm00001d005300	#N/A
Zm00001d005208	#N/A
Zm00001d005146	#N/A
Zm00001d005097	#N/A
Zm00001d005003	#N/A
Zm00001d005002	#N/A
Zm00001d005001	#N/A
Zm00001d004881	#N/A
Zm00001d004804	#N/A
Zm00001d004664	#N/A
Zm00001d004633	#N/A
Zm00001d004621	#N/A
Zm00001d004481	#N/A
Zm00001d004448	#N/A
Zm00001d004401	#N/A
Zm00001d004380	#N/A
Zm00001d004366	#N/A
Zm00001d004310	#N/A
Zm00001d004138	#N/A
Zm00001d004088	#N/A
Zm00001d003757	#N/A
Zm00001d003669	#N/A
Zm00001d003668	#N/A
Zm00001d003657	#N/A
Zm00001d003524	#N/A
Zm00001d003471	#N/A
Zm00001d003358	#N/A
Zm00001d003356	#N/A
Zm00001d003287	#N/A
Zm00001d003283	#N/A
Zm00001d003245	#N/A
Zm00001d003209	#N/A
Zm00001d003044	#N/A
Zm00001d003019	#N/A
Zm00001d003009	#N/A
Zm00001d002884	#N/A
Zm00001d002707	#N/A
Zm00001d002618	#N/A
Zm00001d002592	#N/A
Zm00001d002549	#N/A
Zm00001d002539	#N/A
Zm00001d002535	#N/A
Zm00001d002530	#N/A
Zm00001d002436	#N/A
Zm00001d002410	#N/A
Zm00001d002350	#N/A
Zm00001d002307	#N/A
Zm00001d002071	#N/A
Zm00001d002035	#N/A
Zm00001d001862	#N/A
Zm00001d001858	#N/A
Zm00001d001747	#N/A
Zm00001d001694	#N/A
Zm00001d000909	#N/A
Zm00001d000502	#N/A
GRMZM5G890451	#N/A
GRMZM5G889036	#N/A
GRMZM5G884538	#N/A
GRMZM5G867512	#N/A
GRMZM5G807592	#N/A
GRMZM5G804358	#N/A
