# Supplementary material for: Natural variation in a type-A response regulator confers maize chilling tolerance
Source: Nat Commun. 2021 Aug 5;12:4713. doi: 10.1038/s41467-021-25001-y (PMC8342596; doi:10.1038/s41467-021-25001-y)
Supplement: Supplementary file 8 — Supplementary Data 6 [file 41467_2021_25001_MOESM8_ESM.xlsx]

## Sheet: Sheet1
Supplementary Data 6. List of the primers used in this study.
Primers for quantitative real-time PCR.
Primer name	Primer sequence (5'-3')
ZmRR1-F	ATGGCCGCTGCAGCCGCCGCT
ZmRR1-R	GACTCCACGGCG GTCACCTT
ZmDREB1.7-F	ATGGAGTACGCCGCCGTCG
ZmDREB1.7-R	TCAGTAGCTCCAGAGCGTC
ZmDREB1.10-F	ATGGACTGGGCGTACTACG
ZmDREB1.10-R	TCAGTAGCTCCAAAGACTG
ZmUBI-F	TGGTTGTGGCTTCGTTGGTT
ZmUBI-R	GCTGCAGAAGAGTTTTGGGTACA
ZmCesA2-F	AATCGGTGTGTGTAGGAGGAG
ZmCesA2-R	CTGAAACGCCAACAGTGTCGC
ZmCesA11-F	CGATCATGGGCTACCGCTAT
ZmCesA11-R	CGACTCCATCATGGCCCC
ZmCesA10-F	AGATGGACGACTTCGAGGACG
ZmCesA10-R	AAGGACGACAGCGTCTGGCC
ZmMPK8-F	ACGCACGGCTCCAGATCTG
ZmMPK8-R	CCGCTTACGCTGTCATCGT
ZmMPK2-F	ATGGAATCGGGAACCAAGGAAAGC
ZmMPK2-R	CCGTAGTGCATCCACACGGTTGT
Primers for genotyping
Primer name	Primer sequence (5'-3')
ZmRR1-CRISPR-F	GACTGTCTGTTTTCAGCACC
ZmRR1-CRISPR-R	ACATAGCACCACACGCAGTCAC
ZmMAPK8-CRISPR-F	TGTGGCAGACACTGTTTGAG
ZmMAPK8-CRISPR-R	TGACTGATGACAGATTACTGAACA
Primers for construction of transgenic overexpression plants
Primer name	Primer sequence (5'-3')
ZmRR1-CDS-F	ATGGCCGCTGCAGCCGCCGCT
ZmRR1-CDS-R	CCGGATCCGGCTGCAGAGGCG
ZmMPK8-CDS-F	ATGGCGATGATGGTGGATCC
ZmMPK8-CDS-R	CATGCTGATTCTCGTGAGGA
ZmCesA2-CDS-F	ATGGCGGCCAACAAGGGGAT
ZmCesA2-CDS-R	GCAGTTCACACCACATTGCC
ZmDREB1.10-CDS-F	ATGGACTGGGCGTACTACGG
ZmDREB1.10-CDS-R	GTAGCTCCAAAGACTGACCTC
ZmRR11-CDS-F	ATGGCCCTGACCGACGCCACCG
ZmRR11-CDS-R	TGCAAACAGGCCTCCGTCTAG
Primers for pull down and in vitro phosphorylation assays
Primer name	Primer sequence (5'-3')
EcoRI-ZmRR1-GST-F	TGGATCCCCGGAATTCATGGCCGCTGCAGCCGCCGC
EcoRI-ZmRR1-GST-R	GTCGACCCGGGAATTCCCGGATCCGGCTGCAGAGGC
EcoRI-ZmMAPK8-His-F	TATCGGATCCGAATTCATGGCGATGATGGTGGATCC
EcoRI-ZmMAPK8-His-R	GACGGAGCTCGAATTCCATGCTGATTCTCGTGA
EcoRI-ZmRR1SI5A-GST-F	TGGATCCCCGGAATTCATGGCCGCTGCAGCCGCCGC
EcoRI-ZmRR1SI5A-GST-R	GTCGACCCGGGAATTCCCGGATCCGGCTGCAGAGGC
EcoRI-ZmMAPK8-GST-F	TGGATCCCCGGAATTCATGGCGATGATGGTGGATCC
EcoRI-ZmMAPK8-GST-R	GTCGACCCGGGAATTCCATGCTGATTCTCGTGAGGA
ZmMAPK8Y113C-F	GGTTTGTGAGCTCATGGACA
ZmMAPK8Y113C-R	CTCACAAACCAAGTAAACGT
Primers for yeast two-hybrid assays
Primer name	Primer sequence (5'-3')
EcoRI-ZmMAPK8-AD-F	GGAGGCCAGTGAATTCATGGCGATGATGGTGGATCC
EcoRI-ZmMAPK8-AD-R	CACCCGGGTGGAATTCCATGCTGATTCTCGTGAGGA
EcoRI-ZmMAPK8(1-170)-AD-F	GAATTCATGGCGATGATGGTGGATCCC
EcoRI-ZmMAPK8(1-170)-AD-R	GAATTCACAGTTTGCGTTGACCAGGAG
EcoRI-ZmMAPK8(171-369)-AD-F	GAATTCATGGACCTGAAGATATGCGAC
EcoRI-ZmMAPK8(171-369)-AD-R	GAATTCCATGCTGATTCTCGTGAGGAC
EcoRI-ZmRR1-BD-F	CATGGAGGCCGAATTCATGGCCGCTGCAGCCGCCGC
EcoRI-ZmRR1-BD-R	GGATCCCCGGGAATTCCCGGATCCGGCTGCAGAGGC
EcoRI-ZmRR1Hap.A-BD-F	CATGGAGGCCGAATTCATGGCCGCTGCAGCCGCCGC
EcoRI-ZmRR1Hap.A-BD-R	GGATCCCCGGGAATTCCCGGATCCGGCTGCAGAGGC
Primer for transient transactivation assays
Primer name	Primer sequence (5'-3')
KpnI-HF-ZmRR1-F	TCTCTAGAACTAGTGGTACCATGGCCGCTGCAGCCGCCGC
KpnI-HF-ZmRR1-R	TTGCGGAGTACCCGGGTACCCCGGATCCGGCTGCAGAGGC
KpnI-ZmCRR1-MYC-F	ATACTAGTGGATCCGGTACCATGGCCGCTGCAGCCGCCGC
KpnI-ZmCRR1-MYC-R	AGCTTTTGCTCCATGGTACCCCGGATCCGGCTGCAGAGGC
KpnI-ZmRR1-GFP-F	ATACTAGTGGATCCGGTACCATGGCCGCTGCAGCCGCCGC
KpnI-ZmRR1-GFP-R	CCCTTGCTCACCATGGTACCCCGGATCCGGCTGCAGAGGC
KpnI-ZmMAPK8-MYC-F	ATACTAGTGGATCCGGTACCATGGCGATGATGGTGGATCC
KpnI-ZmMAPK8-MYC-R	AGCTTTTGCTCCATGGTACCCATGCTGATTCTCGTGAGGA
BamHI-ZmRR1-YFPC -F	CGCCACTAGTGGATCCATGGCCGCTGCAGCCGCCGCT
BamHI-ZmRR1-YFPC -R	TACTATCGATGGATCCCCGGATCCGGCTGCAGAGGC
BamHI-ZmMAPK8-YFPN-F	CGCCACTAGTGGATCCATGGCGATGATGGTGGATCC
BamHI-ZmMAPK8-YFPN-R	TACTATCGATGGATCCCATGCTGATTCTCGTGAGGA
BamHI-ZmMAPK8-N-YFPN-F	CGCCACTAGTGGATCCATGGCGATGATGGTGGATCC
BamHI-ZmMAPK8-N-YFPN -R	TACTATCGATGGATCCACAGTTTGCGTTGACCAGGAG
