# Supplementary material for: Natural variation in a type-A response regulator confers maize chilling tolerance
Source: Nat Commun. 2021 Aug 5;12:4713. doi: 10.1038/s41467-021-25001-y (PMC8342596; doi:10.1038/s41467-021-25001-y)
Supplement: Supplementary file 10 — Source Data [file 41467_2021_25001_MOESM10_ESM.xlsx]

## Sheet: Fig1b
Fig 1b	Injured area of ZmRR1-overexpressing transgenic plants (OE#2, OE#3) after cold treatment.
			WT	OE#2	OE#3
		repeat 1	63.5333	30.1667	25.9667
		repeat 2	68.4	28.6	29.5
		repeat 3	67.5333	23.4333	32.3

## Sheet: Fig1c
Fig 1c	Ion leakage of ZmRR1-overexpressing transgenic plants (OE#2, OE#3) after cold treatment.
			WT	OE#2	OE#3
		repeat 1	78.5951	53.2303	60.6032
		repeat 2	80.2617	59.2243	52.2731
		repeat 3	74.2617	59.2243	60.6032

## Sheet: Fig1e
Fig 1e	Injured area of zmrr1 mutants (c1 and c2) under cold conditions
			WT	c-1	c-2
		repeat 1	38.8667	62.8667	54.4
		repeat 2	40.5333	64.5667	56.8667
		repeat 3	38.2	60.249	56.7

## Sheet: Fig1f
Fig 1f	Ion leakage of zmrr1 mutants (c1 and c2) under cold conditions
			WT	c-1	c-2
		repeat 1	17.161	44.6007	45.5969
		repeat 2	13.1119	53.7933	46.3302
		repeat 3	16.8697	48.4015	48.9409

## Sheet: Fig1g
Fig 1g	Western blot analysis of ZmRR1 protein level under cold conditions

## Sheet: Fig1i
Fig 1i	The injured area (%) of each haplotype for ZmRR1
	HapA		HapB
	CIMBL48	10	04K5702	10
	P138	15	CIMBL139	10.9438
	CML28	15.3278	CIMBL95	11.5887
	CML287	28.6	CIMBL96	13.5947
	CIMBL105	29.3839	Si273	17
	Sy999	30.124	Sy1128	19
	CIMBL52	35.9968	Zheng58	19
	B111	39.1589	CIMBL51	19.2108
	CIMBL20	41.0741	Liao5114	19.4205
	GEMS24	41.1764	CIMBL74	19.757
	CIMBL8	42.153	GEMS32	20
	CML307	43.0297	835b	20.3729
	CIMBL145	43.6	812	22
	ZB648	53.1	CIMBL156	22.6676
	835a	55.361	CIMBL75	23.1599
			CIMBL60	23.2108
			Dan598	24
			FCD0602	24
			M153	24.4508
			CIMBL47	25.0449
			CIMBL153	25.9724
			CIMBL84	26
			Ye107	26
			Dong46	26
			CIMBL97	26
			CIMBL82	26.1452
			Liao138	26.3969
			DH29	27
			By813	28.1093
			Dan360	29
			CIMBL116	29
			JY01	30.5928
			CIMBL144	30.7408
			CML471	31
			TY9	31.682
			TY6	31.8408
			Liao5262	31.8541
			Sy1032	31.9272
			CIMBL19	32
			SW92E114	32.4098
			chuan48-2	33.502
			CIMBL127	33.8893
			Ye8001	34.4352
			Zheng22	34.4352
			Sy1077	35.8411
			GEMS14	35.8858
			CIMBL3	35.909
			TY5	36
			CIMBL66	36.4041
			CML298	36.4434
			GEMS59	38.8407
			NMJT	39.6987
			CML480	40.3065
			CIMBL89	40.8299
			CIMBL83	41.4173
			Sy1039	41.8372
			CIMBL101	41.8802
			B110	43.0938
			GEMS50	43.1219
			Lx9801	43.1345
			8902	43.8731
			CIMBL85	44.0208
			Dan9046	44.0731
			CIMBL26	44.3979
			GEMS23	44.6168
			Liao159	45.2366
			CML113	45.32
			Nan21-3	45.4787
			CIMBL43	46
			GEMS30	46
			CIMBL150	46.3196
			R08	46.6337
			Ry684	46.6886
			CIMBL14	47.1255
			Dan4245	47.236
			CIMBL67	47.764
			Zheng29	47.8745
			Zheng35	48.3114
			CML411	48.3663
			GEMS15	48.6804
			CIMBL92	49
			DH3732	49
			GEMS1	49.5213
			GEMS13	49.68
			CIMBL98	49.7634
			05W002	50.3832
			Gy237	51.1269
			CIMBL46	51.8655
			Shen137	51.8781
			Sy3073	53.1198
			B73	53.1628
			CIMBL44	53.5827
			CIMBL54	54.1701
			CIMBL69	54.6935
			GEMS37	55.3013
			1323	56.1593
			D047	58.5566
			GEMS64	58.5959
			CIMBL141	59
			CIMBL30	59.091
			150	59.1142
			S22	59.1589
			GEMS4	60.5648
			GEMS58	60.5648
			Dan3130	61.1107
			GEMS62	61.498
			Dan599	62.5902
			CML170	63
			By4839	63.0728
			MN	63.1459
			WH413	63.1592
			05WN230	63.318
			Liao5263	64
			CIMBL122	64.2592
			Jiao51	64.4072
			TY11	66
			C8605	66
			Chang7-2	66.8907
			CML486	68
			GEMS66	68.6031
			Gy1032	68.8548
			Tian77	69
			CIMBL70	69
			CML116	69
			Si446	69
			D863F	69.0276
			CIMBL118	69.9551
			CML300	70.5492
			U8112	71
			Gy386	71
			3H-2	71.7892
			GEMS51	71.8401
			GEMS35	72.3324
			Zheng30	73
			CML166	74.6271
			Mo17	75
			CIMBL138	75.243
			CML327	75.5795
			CIMBL27	75.7892
			Ye515	76
			CIMBL40	76
			SK	78
			IRF291	81.4053
			CIMBL111	83.4113
			Gy220	84.0562
			1462	95

## Sheet: Fig1j
Fig 1j	Immunoblot analysis of ZmRR1 proteins in maize protoplasts expressing ZmRR1HapA-GFP and ZmRR1HapB-GFP.

## Sheet: Fig1k
Fig 1k	Immunoblot analysis of ZmRR1 proteins in maize protoplasts expressing HF-ZmRR1HapB with or without λ-phosphatase treatment.

## Sheet: Fig 2d
Fig 2d	The interactions between ZmMPK8 and ZmRR1HapA/B by in vitro pull-down assay.

## Sheet: Fig2e
Fig 2e	The interactions between ZmMPK8 and ZmRR1HapA/B by in vivo Co-IP assay.

[truncated: 52 more sheets: Fig3b, Fig3c, Fig3e, Fig3f, Fig3h, Fig3i, Fig4a, Fig4b, Fig4c, Fig4d, Fig4e, Fig4f, Fig4g, Fig4h, Fig4i, Fig6a, Fig6b, Fig6c, Fig6d, Fig6f …]
